# Supplementary material for: Nutrient-driven genome evolution revealed by comparative genomics of chrysomonad flagellates
Source: Commun Biol. 2021 Mar 12;4:328. doi: 10.1038/s42003-021-01781-3 (PMC7954800; doi:10.1038/s42003-021-01781-3)
Supplement: Supplementary file 4 — Supplementary Data 1 [file 42003_2021_1781_MOESM4_ESM.csv]

legend	0 = gene missing		1=gene exclusive in transcriptome		-2 =gene exclusive in genome		-1 = gene in transcriptome and genome
KO id	P_lacustris	199hm	JBMS11	LO226KS	LO234KE	DS	A-R4-A6	PR26KG
K12571	0	1	0	1	1	0	0	1
K09650	0	0	0	0	0	1	0	0
K11161	1	1	1	1	1	1	1	1
K10686	1	1	1	1	1	1	1	1
K08900	1	1	1	1	1	1	1	1
K02446	0	0	0	0	0	0	0	0
K00492	0	1	0	0	1	1	0	0
K00973	0	-2	-2	-2	-1	0	-2	-2
K15746	0	0	0	0	0	0	0	0
K02960	-1	-1	1	-1	-2	-1	-1	1
K01368	1	0	0	0	0	0	1	0
K03797	0	1	1	1	1	1	1	1
K08994	1	0	0	1	1	0	0	1
K09698	1	0	0	0	0	0	1	1
K15223	1	1	1	1	1	1	1	1
K00294	1	1	0	1	0	1	1	0
K02017	0	-2	-2	-2	-2	0	-2	0
K15316	0	0	0	0	0	0	0	1
K04836	0	0	0	1	0	0	0	0
K02352	0	1	0	0	0	0	0	0
K13491	0	-2	0	-2	0	0	-2	-2
K10118	0	-2	0	-2	0	0	0	0
K00547	0	1	0	0	0	1	1	0
K06916	0	0	0	0	1	1	1	1
K03732	0	1	-2	0	0	0	0	0
K01840	-2	-2	-1	-1	-1	-1	-2	1
K05633	0	0	0	0	1	0	1	0
K15420	0	1	0	0	0	0	1	1
K02849	0	-2	0	0	0	0	0	0
K15224	0	1	0	0	0	0	1	0
K15736	0	0	0	0	0	0	1	0
K07880	1	0	0	0	0	0	0	0
K02468	0	0	0	0	0	0	1	0
K05641	0	1	1	1	0	1	1	1
K11314	1	1	1	1	0	1	1	1
K13194	0	0	0	0	0	1	0	0
K15322	0	1	0	1	0	0	1	0
K16571	1	1	0	1	0	0	0	1
K00750	0	1	0	1	0	0	0	0
K18029	0	-2	0	-2	-2	0	0	-2
K00241	-1	-2	-2	-2	-1	-2	-2	0
K02011	0	-2	-2	-2	-2	-2	-2	-2
K14960	0	0	0	1	0	1	1	0
K15162	1	0	0	0	0	0	0	0
K12160	-1	-1	-1	-1	1	-1	-1	1
K08517	1	1	1	1	0	1	1	1
K05941	1	1	1	0	0	0	1	1
K14782	1	0	1	1	0	1	1	1
K14410	1	0	0	0	0	1	1	0
K16600	1	0	0	1	0	0	0	0
K13247	0	0	0	-2	-2	0	0	0
K14058	1	1	1	1	1	0	1	0
K02916	0	-1	-1	-1	1	0	-1	1
K01945	-2	-1	-1	-2	-1	-2	-1	-2
K15900	1	1	1	1	1	1	1	1
K11840	1	1	1	1	0	1	1	1
K02026	0	-2	-2	-2	-2	0	-2	-2
K17244	0	-2	0	0	0	0	0	0
K00787	-1	-1	-1	-1	-2	-1	-1	-1
K06930	0	0	1	0	0	0	0	0
K01244	-1	1	-1	-1	-1	-1	-1	-2
K12887	0	0	0	0	0	0	0	1
K09516	1	0	1	1	0	1	0	1
K11440	0	0	0	1	0	0	0	0
K00272	0	1	1	0	0	1	1	1
K11710	0	0	0	0	0	0	-2	1
K10609	-1	-1	-1	1	-1	-1	-1	1
K05603	0	0	0	0	-2	0	0	0
K00259	1	1	0	0	1	0	0	0
K01953	0	1	0	1	1	1	0	1
K11357	-1	-2	-1	-1	-2	0	1	-2
K06051	0	0	0	1	0	0	0	0
K11426	1	1	0	1	0	1	1	1
K00367	0	0	0	0	1	0	-2	0
K12829	-1	-1	-1	-1	-1	-1	-1	-1
K01110	1	1	1	1	0	1	1	1
K09815	0	-2	0	0	0	0	-2	-2
K01371	1	1	1	1	0	1	0	1
K02528	1	1	1	1	1	1	0	1
K16475	0	0	0	0	0	0	0	1
K14816	1	1	1	0	0	1	1	1
K12838	1	1	0	1	0	1	0	1
K12991	0	0	0	0	0	0	0	1
K07881	1	1	0	0	0	0	0	0
K07056	1	0	0	0	0	1	0	1
K04451	1	0	0	0	0	0	0	0
K03506	0	0	0	1	0	1	0	0
K03294	1	0	0	1	0	0	0	0
K05779	0	0	-2	-2	0	0	-2	0
K11209	1	1	1	1	1	1	1	1
K12862	-1	-1	-1	-1	-1	-1	-1	1
K05733	1	0	0	0	0	0	0	0
K15019	1	-1	-2	-2	-2	0	1	0
K03585	-2	-2	-2	-2	-2	-2	-2	-2
K12479	1	1	1	1	0	1	1	1
K00131	-2	-1	1	1	0	0	-1	-1
K01626	-2	-2	-2	-1	-1	-1	-1	-1
K13120	0	1	0	0	1	1	0	0
K00923	1	0	1	0	0	0	0	0
K12401	0	0	0	0	0	1	0	0
K12822	1	1	1	1	1	1	1	1
K00452	-1	0	-1	-1	0	-1	-1	1
K08711	0	0	0	0	0	1	0	0
K03250	1	1	1	1	1	1	1	1
K01512	0	0	0	0	1	0	0	0
K02922	-1	1	-1	-1	-1	-1	-1	1
K05303	0	0	-2	0	0	-2	0	0
K17213	0	0	0	-2	0	0	0	-2
K16470	1	1	1	0	0	0	1	1
K03427	0	0	0	0	0	0	1	0
K14170	1	-2	-2	-2	-1	0	-1	-2
K00849	-1	-2	-1	-1	-2	-1	-1	-1
K05786	0	0	0	0	0	0	1	0
K03428	0	0	0	1	1	1	1	1
K03118	-2	-1	-1	-2	-2	-2	-2	-2
K04494	1	1	0	1	0	1	1	1
K12008	1	0	0	0	0	0	0	0
K18118	0	-2	-2	-2	-2	0	-2	-2
K02154	-1	-1	-1	-1	-1	-1	-1	1
K03880	0	1	0	0	0	0	0	0
K00868	1	1	1	1	0	0	1	0
K00480	1	0	0	0	0	0	0	0
K09507	0	0	0	0	0	1	0	1
K01950	-1	-1	-1	-1	-1	-1	-1	-1
K10406	1	1	1	1	1	1	1	1
K01142	1	0	1	1	1	1	1	0
K10534	0	0	0	-2	-2	0	0	-2
K07106	1	1	0	0	0	0	0	0
K13412	1	1	1	1	1	1	1	1
K04950	0	1	0	0	0	1	1	0
K07199	1	1	1	1	0	1	1	1
K07250	0	-2	-2	-2	0	0	-1	-2
K08814	0	0	0	0	1	0	0	0
K03228	0	-2	0	-2	0	0	0	-2
K00057	1	1	0	1	1	1	1	1
K14323	0	0	0	0	0	0	1	0
K10396	1	1	1	1	0	1	1	1
K13896	-2	-2	-2	-2	-2	0	-2	-2
K03458	0	0	0	1	1	0	0	0
K04555	0	0	0	1	0	1	0	0
K03935	-2	0	0	-2	-2	-2	0	0
K01174	0	0	0	0	0	0	1	1
K07167	0	1	0	0	0	0	0	0
K10397	1	1	1	1	0	1	1	1
K14981	0	0	0	-2	-2	0	-2	-2
K02654	-2	-2	-2	-2	1	0	-2	-1
K04464	-2	0	-1	-2	0	0	0	-2
K09491	0	0	1	0	0	0	0	0
K18298	0	-2	0	0	0	0	0	0
K01363	1	1	1	1	1	1	1	1
K12828	-1	-1	-1	-1	-1	-1	-1	-1
K01255	1	1	1	1	1	1	1	1
K02050	-2	-2	-2	-2	-2	0	-2	-2
K12869	-1	-1	-1	-1	1	-1	1	-1
K09669	1	0	1	1	1	1	1	0
K13368	0	0	0	0	0	1	0	0
K12196	-1	1	-1	-1	-1	-1	-1	-1
K09497	1	0	1	1	1	1	1	1
K10441	0	-2	-2	-2	-2	0	-2	-2
K13806	1	1	1	1	0	1	1	1
K12873	-1	-1	1	0	-2	-2	-1	1
K02778	0	0	0	0	0	0	0	0
K08044	0	0	0	0	0	0	0	0
K19609	0	-2	0	0	0	0	-2	-2
K01552	1	1	0	1	0	1	0	0
K03800	0	1	0	0	0	0	0	0
K00366	0	-2	0	-1	-1	0	-2	-2
K02257	-1	-2	-1	-1	-2	-1	-1	-1
K02990	0	-1	-1	-2	-1	-2	-1	-1
K03184	-2	-2	0	-1	0	0	0	1
K08167	0	-2	-2	0	0	0	-2	-2
K16048	0	0	1	0	0	0	0	0
K06691	0	0	-2	0	0	-2	0	-2
K00812	1	0	0	1	1	0	0	0
K03704	0	1	1	1	1	0	1	-1
K13702	0	0	0	0	0	0	0	1
K08234	0	0	0	0	0	1	1	0
K00001	0	0	0	0	1	0	0	0
K00854	0	-2	-1	-2	-1	-2	-2	-2
K00324	1	1	0	1	1	0	1	1
K10753	1	1	1	1	0	1	1	1
K06943	1	1	1	1	1	1	1	1
K08741	0	0	0	0	0	0	1	0
K12596	0	0	0	0	0	1	1	0
K05671	0	0	1	0	0	0	0	1
K07567	1	0	0	1	1	0	0	0
K01468	0	-2	-2	-2	-1	0	-2	-2
K03074	-2	-2	-2	-2	1	-2	-1	-2
K15256	0	0	1	0	0	0	0	0
K12734	1	1	1	1	1	1	1	1
K06178K06183	0	0	0	0	0	1	0	1
K11757	0	0	0	0	0	1	0	0
K11644	0	1	1	1	1	1	1	1
K10610	-1	1	-1	-1	-2	-1	-1	-1
K09597	0	0	0	0	0	0	0	1
K03868	-1	1	-1	1	-1	-2	-1	1
K12573	0	0	0	0	1	0	1	0
K15275	1	1	1	1	1	1	1	1
K11517	-1	-1	-1	-1	-1	-1	1	-2
K05799	0	0	0	0	1	0	0	0
K11538	1	1	1	1	1	1	1	1
K12626	-1	1	-1	1	-1	-1	-1	1
K02575	0	-2	-2	-2	-2	0	-2	-2
K11098	-1	1	-1	1	1	-1	-1	1
K14847	1	1	1	1	1	1	1	1
K14456	1	0	0	0	0	1	0	0
K11833	1	0	1	1	0	0	0	0
K01495	-1	-1	-1	-1	-1	-1	-1	-1
K06925	1	1	0	0	1	1	1	0
K02428	0	0	0	0	1	0	0	0
K10870	1	0	0	1	0	1	0	1
K06173	1	1	1	1	1	1	1	1
K02604	-2	0	0	1	0	0	1	1
K05736	0	0	0	1	0	0	0	0
K12481	0	0	0	1	0	0	0	0
K15409	1	1	1	1	0	1	1	1
K13093	1	1	1	1	0	1	1	1
K03661	-1	1	1	-1	-1	-1	-1	-1
K14297	-1	0	-1	1	0	1	-2	-1
K08679	0	0	0	1	0	0	1	0
K06638	0	0	1	1	0	0	0	0
K05590	0	0	0	0	1	0	0	0
K11373	0	1	1	1	0	0	0	0
K12369	0	0	-2	-2	1	0	0	-2
K00571	1	1	1	1	0	1	1	0
K07931	1	0	0	0	0	0	0	1
K01875	-1	-1	-1	-1	-1	-1	-1	-1
K15877	0	0	-2	0	0	0	0	0
K03744	0	0	0	0	1	0	0	1
K02908	-1	-1	-1	1	1	-1	-1	-1
K07253	0	0	0	1	0	1	1	0
K16202	0	-2	0	-2	0	0	-2	0
K05361	0	0	0	0	0	1	0	0
K10772	-2	0	0	0	0	0	0	0
K09801	0	0	0	0	1	0	1	0
K03680	1	1	1	1	1	1	1	1
K02886	-1	-1	-1	-2	-1	1	-1	-1
K07942	0	1	1	0	1	0	1	0
K14002	0	0	1	1	0	0	0	0
K07897	1	1	0	1	1	1	1	1
K13063	0	0	-2	0	0	0	-2	0
K10544	0	-2	-2	-2	-2	0	-2	-2
K15448	1	1	1	1	1	1	1	1
K12349	-1	-1	-1	-1	-2	-1	-1	-1
K14325	-2	1	-2	1	0	0	1	-2
K01090	1	1	1	1	1	1	0	1
K03455	0	0	0	0	1	0	0	0
K08156	0	0	0	0	0	0	1	0
K13696	0	1	0	0	0	0	0	1
K15504	1	1	1	1	1	1	1	1
K00384	1	1	1	1	1	1	1	1
K18065	-2	0	0	0	0	0	0	0
K06137	0	0	0	0	0	0	1	0
K14553	1	0	1	1	0	1	0	1
K14083	0	-2	-2	-2	0	0	-2	0
K00462	0	0	0	0	0	0	0	0
K07400	0	0	1	0	0	0	1	0
K16538	0	0	0	0	0	1	0	0
K12166	1	0	1	0	1	0	0	1
K00820	1	1	1	1	1	1	1	1
K00658	-1	-1	-1	-1	-1	-1	-1	-1
K12598	-1	1	-1	-1	-1	-1	-1	-1
K00818	-1	-2	-2	-1	-1	-1	-1	-1
K11293	1	0	0	1	0	0	1	1
K11865	0	0	0	1	0	0	1	0
K00108	-1	-2	-1	-1	-1	-1	-1	-2
K14983	0	0	0	0	1	0	0	0
K10946	0	-2	0	0	0	0	0	0
K02935	-1	-1	-1	-1	-1	-1	-1	-1
K03239	1	1	1	1	0	1	1	1
K02450	0	-2	-2	-2	0	0	-2	-2
K12865	0	0	0	1	0	0	0	0
K14546	1	0	1	1	0	1	0	0
K02237	0	-2	-2	-2	-2	0	-2	-2
K02706	-2	0	-2	-2	-2	0	-2	0
K12372	0	0	-2	-2	-2	0	0	0
K13417	0	0	0	0	1	0	0	0
K08316	0	0	0	0	0	1	0	0
K02054	0	-2	-2	-2	-2	0	-1	-2
K03293	0	0	0	0	1	0	1	0
K02037	-2	-2	-2	-2	-1	0	-2	-2
K10809	0	0	0	0	0	0	0	1
K12605	0	1	0	0	0	0	0	0
K15192	1	1	0	1	0	1	1	0
K03524	0	0	0	0	0	1	1	0
K12195	1	0	1	1	1	1	1	1
K11806	1	1	1	1	1	1	1	1
K14306	-1	0	0	0	0	1	0	1
K14810	1	1	1	1	1	1	1	0
K01014	0	0	0	0	0	0	0	1
K07662	0	-1	-2	0	0	0	-2	-1
K10370	0	0	1	0	0	0	0	0
K01685	-2	-2	-2	-2	-2	-2	-2	-2
K13812	0	0	0	0	0	0	-2	0
K02881	1	-1	-1	-1	-1	0	-1	1
K05284	-1	1	-2	-1	1	1	-1	0
K16179	0	0	0	-2	0	0	-2	0
K01358	1	1	1	1	1	1	1	1
K09551	1	0	0	0	0	0	0	1
K14583	0	-2	0	0	0	0	0	0
K12839	0	0	0	0	1	0	0	0
K02036	0	-2	-2	-2	-2	0	-2	-2
K02591	0	0	0	-2	0	0	0	0
K12947	1	1	1	1	0	1	1	0
K10692	0	1	0	0	0	0	0	0
K06175	1	0	0	0	0	1	1	0
K05877	0	0	0	0	1	0	0	0
K14806	1	0	1	1	0	1	1	0
K08740	0	0	0	0	0	0	1	0
K11108	1	1	1	1	0	1	1	1
K07876	1	1	0	0	1	1	0	0
K12524	-1	0	-1	-1	-1	-1	-2	-1
K06944	0	0	1	1	1	0	0	0
K13125	1	1	1	1	1	1	1	0
K16583	0	0	1	0	0	1	1	0
K09536	1	0	0	0	0	0	0	0
K13292	0	0	0	0	1	0	0	0
K01913	0	1	0	0	0	0	0	0
K18142	0	-2	0	-2	0	0	-2	0
K01640	-1	-1	-1	-2	-1	-1	-1	-2
K07679	-2	-1	1	-1	-1	0	1	-2
K07299	0	0	1	0	0	0	0	0
K13088	0	1	0	1	0	0	1	1
K08853	1	0	1	0	0	1	1	1
K00765	-1	-2	-2	-1	-1	-1	-1	1
K02804	0	-2	-2	0	0	0	-2	-2
K07424	1	1	0	1	0	0	1	0
K09188	0	1	1	0	0	0	0	1
K18242	0	-2	-2	-2	-2	0	-2	0
K03685	1	1	0	1	1	1	0	1
K08834	1	0	0	0	0	0	0	1
K14776	1	1	1	1	0	1	1	0
K05954	1	1	1	1	1	1	1	1
K02542	-1	0	-1	-1	-1	-1	-2	-1
K07640	0	-2	0	0	0	0	-2	-2
K01973	1	0	0	0	0	0	0	0
K02065	-2	-1	-2	-2	-1	0	-2	-2
K02149	-2	-1	-2	-2	-1	-1	-2	-1
K10133	0	1	1	1	1	1	0	1
K07740	0	0	0	0	0	0	1	0
K01692	-1	-2	-2	-2	-1	-2	-1	-2
K15578	0	-2	-2	-2	-2	0	-2	-2
K10019	0	0	0	-2	0	0	0	0
K07542	-1	0	0	0	0	0	1	0
K13983	1	1	1	0	0	0	0	0
K17061	0	-2	-2	0	0	0	-2	0
K07117	0	1	1	1	1	0	0	1
K10190	0	0	-2	-2	0	0	0	0
K02318	-1	-1	-1	0	0	-1	-1	0
K07019	0	1	1	1	0	0	1	0
K14015	-1	-1	-1	1	-2	1	-1	1
K03940	-2	-2	-2	-2	1	-2	-2	-2
K07536	0	0	0	-2	0	0	0	0
K11493	0	1	0	0	0	0	0	0
K05814	0	-2	-2	-2	-2	0	-2	0
K04909	0	0	0	0	0	0	1	0
K01923	-1	-1	-1	-1	-1	1	-1	-1
K10037	0	0	0	0	0	0	0	0
K01830	0	1	0	0	0	0	0	1
K18104	0	0	0	-2	0	0	0	0
K02018	-2	-2	-2	-2	0	0	-2	-2
K01678	0	0	0	0	0	0	-2	0
K00019	-1	-1	-1	-1	-1	-1	-1	-1
K01601	-2	-2	-2	-2	-2	-2	-2	-2
K16603	1	1	1	1	1	1	1	1
K13179	1	1	1	1	1	1	1	1
K04539	0	0	0	0	0	0	0	1
K03557	0	0	0	0	0	0	1	0
K00311	1	1	1	1	1	1	1	1
K04718	-2	-1	-2	-1	-2	-1	-2	0
K00436	0	0	0	0	1	0	0	0
K14855	1	1	1	1	1	1	1	1
K04534	1	0	0	0	1	0	0	0
K12182	-1	1	-1	1	0	1	1	1
K11267	1	0	0	0	0	0	0	0
K16510	1	0	1	0	0	0	0	1
K02728	-1	-2	-2	-2	-2	-2	1	-2
K01883	-1	-1	-1	-1	-1	-1	-1	-1
K03593	1	1	0	1	0	1	0	1
K07976	1	1	1	1	1	1	1	1
K15407	1	1	0	1	1	1	0	0
K08349	0	0	0	0	1	0	0	0
K00378	1	0	0	0	0	1	1	0
K13587	-2	-2	0	-2	-2	0	-2	-2
K11607	0	0	-2	0	0	0	-2	0
K01724	1	0	1	1	1	1	1	1
K02420	0	0	0	0	1	0	0	0
K15042	1	1	0	1	0	0	0	0
K18302	0	-2	0	0	0	0	-2	0
K15577	0	-2	-2	-2	-2	0	-2	0
K16801	0	0	0	0	0	0	0	1
K01592	0	0	0	-2	0	0	0	0
K00936	-1	-1	-2	-2	-1	-2	-2	-2
K13212	0	0	0	0	1	0	0	0
K00142	0	0	0	1	1	0	0	0
K02424	0	-2	-2	-2	-2	0	-1	0
K10249	-2	-2	-2	-2	-2	0	-1	0
K04514	0	0	0	1	0	1	0	0
K07885	1	0	0	0	0	0	0	0
K00128	-1	-1	-1	-1	-1	-1	-1	-1
K03953	-1	-1	-1	1	0	-2	-1	1
K07515	-1	1	1	1	-1	-1	-1	-1
K00847	1	1	0	1	-2	1	0	1
K14647	0	0	0	1	0	0	0	0
K06672	0	0	0	1	0	0	0	0
K18889	0	0	-2	0	0	0	0	0
K01048	1	0	0	1	0	0	0	0
K03169	0	0	0	0	1	0	0	0
K13717	1	1	0	1	0	0	1	1
K06874	1	1	1	1	1	1	1	1
K13110	0	0	0	1	1	0	1	0
K04073	0	-2	0	-2	0	0	-2	0
K14347	0	0	0	1	1	1	0	0
K00934	0	1	0	0	0	0	0	0
K10442	0	0	1	1	1	0	0	0
K01808	-2	1	-2	-1	-1	0	-2	-2
K12776	0	0	0	0	0	0	1	0
K02211	0	0	0	1	0	0	0	0
K19568	-2	0	0	0	0	0	0	0
K00293	0	-1	-1	0	0	0	-1	0
K06136	0	0	1	0	0	0	1	0
K11788	-1	-1	0	-1	-2	-1	0	1
K03046	-2	-1	-1	-1	-1	-2	-1	-1
K02878	-1	-1	-1	-1	-1	1	-1	-1
K05651	0	0	0	1	0	0	0	0
K06199	1	0	0	0	1	0	0	0
K05591	0	0	0	0	0	0	0	1
K03016	-1	1	1	1	1	1	1	1
K15306	1	1	1	1	1	1	1	1
K02949	-1	1	-1	1	1	-1	-1	-1
K06131	0	0	0	0	1	0	0	0
K02058	0	-2	-2	-2	-1	0	-2	-2
K09889	0	0	0	0	1	0	0	0
K14561	1	1	1	1	1	1	1	0
K13755	0	1	1	0	0	0	0	1
K16618	0	0	0	0	0	0	1	0
K07661	0	0	0	0	0	0	-2	-2
K01027	1	1	1	1	1	1	1	1
K16729	0	0	1	0	0	1	1	1
K13096	0	0	0	1	0	1	0	1
K12506	-2	-2	-2	-2	-2	0	-2	-2
K02461	0	-2	-2	-2	-2	0	-2	-2
K11684	1	1	1	1	0	0	0	0
K10831	1	-2	-2	-2	0	0	-2	-2
K19229	0	0	0	0	0	0	-2	0
K11487	1	0	0	1	0	1	0	0
K11095	-1	1	1	0	1	1	1	1
K08897	1	0	0	0	0	0	0	0
K09377	0	1	0	1	0	1	1	0
K15866	0	0	0	0	1	0	0	0
K05715	0	0	0	1	1	0	1	1
K11530	1	0	0	1	0	1	1	1
K16290	1	0	1	1	0	0	1	0
K02324	-2	0	-1	-1	-2	-1	-2	-1
K10085	0	0	1	1	0	0	0	1
K16818	0	0	0	1	0	0	0	0
K15446	1	1	1	1	1	1	1	0
K10413	1	1	1	1	1	1	1	1
K01579	-2	1	0	-1	-2	0	0	0
K05549	0	-2	0	-2	-2	0	-2	0
K10419	1	1	1	1	1	1	1	1
K00753	1	0	0	0	0	1	0	0
K02560	0	0	0	0	1	0	0	0
K14659	1	0	1	1	0	0	0	0
K16745	1	1	1	1	0	1	1	1
K03097	1	0	1	1	1	1	1	1
K10327	1	0	0	0	0	0	0	0
K14982	0	0	0	0	-2	0	0	0
K14521	1	1	1	1	0	1	1	1
K05010	0	0	1	0	0	0	0	0
K11662	1	0	0	1	0	1	1	1
K00922	-1	-1	-2	-2	0	-1	-2	-2
K13599	-2	-2	-2	-2	-1	0	-2	-2
K09570	0	0	0	1	1	0	0	0
K05610	1	1	0	0	1	1	1	0
K06350	0	0	0	1	0	0	0	0
K15124	1	0	1	0	1	1	0	0
K00058	-1	-1	-1	-1	-1	-1	-1	-1
K14585	0	-2	0	0	0	0	0	0
K12875	0	0	0	1	0	0	0	0
K12585	-1	1	-1	-1	-2	-1	1	-1
K16865	1	0	0	0	0	0	1	1
K00074	0	0	0	1	1	0	0	0
K00012	-1	-1	-1	-1	-1	-1	-1	-1
K10255	0	0	0	0	1	0	0	0
K06886	0	0	0	0	1	0	0	0
K01679	-2	-1	-2	-2	-1	0	-2	-2
K06058	0	0	0	0	1	0	0	0
K16297	1	1	1	1	1	1	1	1
K03002	-1	-1	-1	1	-1	-1	-1	-1
K13509	-1	1	1	0	0	0	1	0
K16219	1	1	1	1	1	1	1	0
K06686	1	0	0	0	0	0	1	0
K15115	1	1	1	1	1	1	1	1
K08963	-1	-1	-1	-1	-1	-1	-1	-2
K00041	0	-2	0	-2	0	0	-2	0
K10849	1	1	1	1	1	1	1	1
K07941	1	0	1	0	0	0	1	0
K10454	1	0	0	0	0	0	0	0
K04566	-2	-2	-2	-2	-2	-2	-2	-2
K17246	0	0	0	0	0	0	0	-2
K01254	1	1	1	1	0	1	1	1
K10612	1	0	0	0	0	0	0	0
K06062	1	1	1	1	0	1	1	1
K01243	-1	-2	0	-2	-2	0	-1	0
K01900	-1	-1	-2	-1	-1	-1	-1	1
K03198	-2	-2	0	-2	-2	-2	0	0
K08695	0	0	1	0	0	0	0	0
K10841	1	1	1	1	0	1	1	1
K15102	1	1	1	1	1	1	1	1
K02951	-1	0	-2	1	-2	-1	-2	-2
K00235	-1	1	-1	-1	-2	-1	-1	1
K00033	-2	-2	-2	-2	-1	0	-2	0
K08288	1	1	1	1	0	1	1	1
K00124	0	0	0	0	1	0	0	0
K11311	0	-2	0	0	0	0	-2	-2
K08825	1	1	1	1	0	1	1	1
K07917	1	0	0	0	0	1	1	0
K02002	-2	-2	-2	-2	0	-2	-2	-2
K12859	-1	1	-1	-1	1	1	-1	1
K00616	-1	-1	-2	-2	-1	-1	-1	-1
K16786	0	0	-2	-2	0	0	0	0
K10875	1	1	1	1	1	1	0	1
K12542	0	-2	-2	-2	0	0	-2	-2
K00365	-1	1	-1	-1	-1	-1	-1	-1
K14286	1	1	1	1	0	1	1	1
K08848	1	1	0	1	0	1	0	0
K02641	1	0	0	1	1	1	1	1
K14341	0	0	0	0	0	1	0	0
K14327	-1	1	-2	1	-2	-1	-1	1
K02492	-2	-1	-1	-1	-1	-1	-1	-1
K00322	0	0	0	1	0	0	1	0
K14350	0	0	0	0	0	1	0	0
K18346	0	0	0	0	0	0	0	0
K11279	0	0	1	1	0	1	1	1
K01698	-1	-2	-1	-1	-1	-1	-1	-2
K01896	0	0	0	0	1	0	0	0
K09578	1	1	0	1	1	0	1	1
K03694	0	0	1	0	1	0	1	0
K05874	0	0	0	0	1	0	0	0
K03754	1	1	1	1	1	1	0	1
K02668	0	-2	-2	0	-2	0	-2	-2
K07275	0	0	0	0	1	0	0	0
K03447	1	1	1	1	0	1	1	1
K02834	0	1	0	0	1	0	0	1
K02693	0	0	0	0	1	1	0	0
K10016	0	-2	0	0	0	0	0	-2
K16001	0	-2	0	-2	0	0	0	0
K02277	0	0	0	0	0	0	0	0
K01932	0	0	0	0	0	0	0	1
K00406	-2	-2	-2	-2	-2	0	-2	-2
K01918	-1	-1	-1	-2	-1	-1	-1	-1
K00899	-1	0	-1	-1	-1	1	-1	-1
K03763	0	0	0	0	0	0	0	0
K01921	0	0	0	0	0	0	1	0
K06666	0	1	0	1	0	0	0	1
K04565	1	1	1	1	1	1	1	1
K09495	0	0	0	1	0	1	0	0
K13378	0	-2	0	0	0	0	-2	-2
K09582	0	0	0	1	1	1	1	0
K15301	0	0	0	0	0	1	1	0
K15118	0	0	0	1	0	0	0	0
K03431	0	0	0	0	1	0	1	0
K01965	-1	-1	-1	-1	-1	-1	-1	-1
K01887	-1	-1	-1	-1	-1	-1	-1	-1
K08056	1	1	0	1	0	1	1	0
K07427	1	0	1	0	0	0	0	0
K11085	1	1	1	1	1	1	1	1
K00232	0	0	-2	0	0	0	0	-2
K02490	0	0	0	0	0	0	0	0
K15445	1	1	1	1	1	1	1	1
K02232	0	-2	-2	-2	-2	0	-2	-2
K00641	1	1	1	1	1	1	1	1
K03594	0	0	0	0	0	0	1	0
K01237	1	0	0	0	0	0	0	0
K01510	1	0	1	1	0	1	0	0
K12892	0	0	0	1	0	0	1	0
K01439	-2	-2	-2	-2	-2	-2	-2	-2
K03201	0	-2	0	-2	-2	0	-2	-2
K06927	0	1	1	1	0	0	1	0
K03577	0	-2	0	-2	1	0	-2	-2
K11494	1	1	1	1	1	0	1	1
K03347	-1	-1	-1	1	-1	-1	-1	-1
K00123	0	0	0	0	1	0	0	0
K11789	1	0	0	0	0	1	1	1
K08799	1	1	1	1	0	1	1	0
K06481	0	0	1	0	0	0	0	0
K01382	0	0	0	0	0	0	0	1
K02955	-1	-1	1	-1	-1	-1	1	-1
K02977	-1	-1	-1	-1	-1	-1	-1	-1
K00018	0	0	0	-2	0	0	-2	1
K01790	-2	-2	-2	-2	-1	0	-2	-2
K03252	1	1	1	1	1	1	1	1
K13041	0	0	0	0	0	0	0	0
K01509	1	0	1	0	0	0	1	0
K02501	-2	-2	-2	-2	-1	-2	-1	-2
K02942	-1	0	1	1	1	1	1	1
K14536	1	1	1	1	1	1	1	1
K01687	-1	-2	-2	-1	-1	-1	-2	-1
K13611	0	0	0	0	0	1	0	1
K17225	0	-2	-2	-2	0	0	-2	0
K15726	0	0	0	0	1	0	0	0
K06631	0	0	0	0	0	0	0	1
K16604	0	0	0	0	0	0	1	0
K02069	-1	0	-2	-2	0	-2	-2	0
K03673	0	-2	-2	-2	0	0	-2	0
K08864	1	1	1	1	0	1	1	1
K02194	-2	-2	0	-2	-2	-2	-2	-2
K04851	0	0	0	1	0	0	0	0
K04044	0	0	0	0	1	0	1	1
K07651	0	-2	1	1	-2	1	-2	1
K12298	0	0	0	0	0	1	0	0
K17322	0	-2	-2	-2	0	0	-2	-2
K06099	0	0	0	0	0	0	1	0
K06915	0	0	0	0	1	0	0	0
K14742	0	0	0	0	1	0	0	0
K14826	1	1	1	1	1	0	1	1
K00939	-1	-1	-1	-1	-1	-1	-1	-1
K00850	-1	-1	-1	-1	-1	-1	-1	-1
K01114	1	1	1	0	0	1	1	1
K01373	1	1	1	1	0	0	1	1
K16540	1	0	0	0	0	0	0	0
K07074	1	0	0	0	0	0	0	0
K00079	0	1	1	1	1	1	1	1
K10730	0	0	0	1	0	0	0	0
K15300	0	1	0	1	0	0	0	1
K08827	1	1	1	1	0	1	1	1
K13420	1	1	0	1	1	0	0	1
K01354	0	1	1	1	0	1	0	1
K12491	1	1	0	0	1	1	0	0
K15277	1	1	1	1	1	1	1	1
K15172	1	1	1	1	0	1	1	1
K02870	-1	-1	1	1	-1	-1	-1	-1
K02003	-2	-2	-2	-2	-2	0	-2	-2
K08585	0	1	0	1	0	0	1	0
K10237	0	0	-2	-2	0	0	0	0
K18209	0	0	0	0	0	0	0	0
K10588	0	1	1	0	0	1	1	1
K18303	0	-2	0	0	0	0	0	0
K02920	-1	1	1	1	1	-1	-1	1
K00872	0	-1	-2	-1	-2	-1	0	-1
K13634	0	0	0	0	1	0	0	0
K07799	-2	-2	-2	-2	-1	0	-2	-2
K17214	0	0	0	-2	0	0	0	0
K02262	-2	-2	0	-2	-1	-1	1	0
K05658	1	1	1	1	1	1	1	1
K02049	-2	-2	-2	-2	-2	0	-2	-2
K01902	-2	-1	-2	-2	-1	0	-2	-2
K12376	0	0	0	1	0	0	0	0
K10754	-1	-1	-2	-1	-2	-1	-2	-2
K13346	1	0	0	0	1	0	1	0
K02073	0	-2	-2	-2	-2	0	-2	-2
K05776	0	0	0	0	0	0	-2	0
K10014	0	-2	0	0	0	0	0	0
K08956	1	1	1	1	1	1	1	1
K07635	0	0	0	0	0	0	1	0
K09662	0	0	0	0	0	0	1	0
K06485	0	0	0	0	0	1	0	0
K06202	0	0	0	0	1	0	0	0
K09259	0	0	0	0	0	0	1	0
K07127	-1	-1	-1	-1	1	-1	-1	-1
K10017	0	-2	0	-2	0	0	1	-2
K00871	1	0	0	0	0	0	0	0
K00949	1	1	0	1	0	1	1	1
K15043	1	1	0	0	0	1	0	0
K02341	-2	-2	-2	-2	-2	0	-2	-2
K03655	0	0	0	0	0	0	0	0
K03849	-2	-1	-2	1	-2	1	-1	0
K14751	0	0	0	0	0	0	0	0
K02934	-1	1	-1	-1	-1	-1	1	-2
K10215	0	0	1	0	1	1	0	0
K12589	-1	1	1	1	0	0	1	1
K11927	1	1	0	0	1	0	0	1
K10622	0	-2	0	-2	0	0	0	0
K01811	0	0	1	0	1	0	0	0
K07751	0	0	0	1	0	0	0	0
K11858	0	0	0	0	0	0	1	1
K08899	0	0	0	1	0	0	0	0
K12832	-1	-1	-1	1	1	-1	-2	1
K02295	1	1	1	1	1	0	1	1
K08223	0	0	0	0	0	0	1	0
K02556	0	0	0	0	1	0	0	1
K03412	-2	-2	-2	-2	-1	0	-1	-1
K08857	1	1	1	1	0	1	1	1
K01772	-1	-1	-1	-1	-1	-1	-1	-1
K00169	0	0	-2	-2	0	0	0	0
K06898	0	0	0	1	0	0	0	0
K02451	0	0	0	0	0	0	0	0
K13930	0	0	0	0	1	0	0	0
K15762	0	0	0	0	0	0	0	0
K11254	1	0	0	0	1	1	1	1
K12028	0	0	0	0	0	0	1	0
K15449	1	1	1	1	1	1	1	1
K00020K00033	0	0	0	0	0	0	1	0
K15196	1	1	0	0	0	1	0	0
K02033	0	-2	-2	-2	-2	0	-2	-2
K00906	0	0	0	0	1	0	1	0
K01903	-2	-1	-2	-2	-1	-2	-1	-1
K12893	0	1	1	1	0	1	1	1
K11081	0	0	0	0	0	0	0	0
K17234	0	-2	0	0	0	0	0	0
K05657	1	1	1	0	0	1	1	0
K08906	0	0	0	0	1	0	0	1
K07543	0	0	0	0	0	0	0	0
K10332	0	0	0	1	0	0	0	1
K03801	1	1	1	1	1	0	1	0
K15202	1	0	0	1	0	0	0	0
K00382	-1	-1	-1	-1	-1	-1	-1	-1
K00995	1	1	1	1	1	1	1	1
K01907	1	0	0	0	0	0	0	0
K13939	-1	0	0	0	0	0	1	0
K02761	0	0	0	-2	-2	0	0	0
K02495	-2	-2	-1	-1	-1	-1	-1	-2
K15437	1	0	0	0	0	0	1	0
K00852	1	1	1	1	0	1	1	1
K15427	1	1	1	1	0	1	1	1
K13504	1	0	0	0	0	0	0	0
K02133	-1	0	-2	-1	-1	-2	-1	-1
K11715	1	0	1	0	0	0	0	0
K16536	1	1	1	1	1	1	1	1
K02765	0	0	0	0	0	0	0	0
K11429	0	1	0	0	0	0	0	0
K08596	0	1	1	0	0	0	1	0
K16455	1	1	1	1	0	1	1	1
K10909	-2	-1	1	-1	-1	1	-1	-1
K12257	0	-2	-2	-2	-2	0	-2	-2
K03033	-1	1	-1	1	-1	-1	-1	-1
K14404	1	0	1	1	0	1	1	1
K09416	0	0	1	0	0	0	0	0
K00425	-2	-2	-2	-2	-1	0	-1	-2
K10400	0	1	1	1	0	0	1	1
K05853	0	1	0	1	0	0	1	0
K13138	0	0	0	0	0	0	0	1
K05815	0	-2	-2	-2	-2	0	-2	-2
K10358	1	1	0	1	0	0	1	0
K11873	1	0	0	0	0	0	0	1
K04558	1	0	0	0	0	0	0	0
K12272	0	0	0	0	1	0	0	0
K15111	1	1	1	1	1	1	1	1
K00201	0	0	0	-2	0	0	0	0
K08337	1	1	1	1	0	1	0	1
K01591	-1	-2	-2	-2	-2	0	-1	-1
K01265	1	1	1	1	1	1	1	1
K10847	0	1	0	0	1	1	0	0
K01275	0	0	0	0	0	1	0	0
K02150	-1	-2	1	1	1	1	1	0
K05683	0	0	0	0	0	0	1	1
K00652	-2	-2	-2	-2	-1	0	-1	-2
K01697	0	-2	-2	-2	0	0	-1	-2
K00632	0	-1	-1	-2	-1	0	-2	0
K02915	-1	1	-1	-1	1	-1	-1	1
K05644	1	1	1	1	1	1	1	1
K13181	1	1	1	1	1	1	1	1
K10865	-2	-1	-1	-1	-1	1	-1	-1
K18300	0	-2	0	0	0	0	0	-2
K12324	0	0	0	0	0	0	0	1
K02342	-2	-2	-2	-2	-2	-2	-2	-2
K02015	0	-2	-2	-2	-1	0	-2	-2
K10626	0	0	0	1	1	0	0	0
K01884	0	0	0	0	0	0	0	0
K01633	0	-2	-2	-2	-2	-2	-2	-2
K02887	-1	-1	-1	-1	-1	-1	-1	-2
K12825	-1	-1	-1	-1	0	-1	-1	1
K07961	0	0	0	0	1	0	0	0
K02460	0	-2	-2	-2	-2	0	-2	-2
K04045	0	0	0	0	0	0	1	0
K06230	0	0	0	1	0	0	0	0
K01278	0	1	0	1	1	0	0	0
K00797	-1	-1	-1	-1	-1	-1	-1	-1
K15011	-2	-2	-2	-2	-2	-2	-2	-2
K03697	0	0	0	0	0	0	1	0
K12127	1	0	0	1	0	0	0	0
K03181	0	-2	0	0	0	0	-2	0
K09498	1	1	1	1	1	1	1	1
K01868	-1	-1	-1	-1	-1	-1	-1	-1
K15033	1	1	0	1	0	1	0	1
K16759	1	0	0	0	0	0	0	0
K10395	1	1	1	1	0	1	1	1
K00172	0	0	0	-2	0	0	0	0
K03092	0	1	1	0	1	0	1	0
K03496	0	0	1	0	1	0	1	0
K07447	0	0	0	0	1	0	0	0
K11414	0	1	0	0	0	0	0	0
K03195	-2	-2	-2	-2	-2	0	0	-2
K10695	1	1	0	1	0	0	1	1
K10084	0	0	1	0	0	1	0	0
K03611	0	0	0	0	1	0	0	0
K00526	-2	-2	-2	-2	-1	-2	-1	-2
K16487	0	0	0	1	0	0	0	0
K02947	-1	1	-1	-1	-1	-1	-1	-1
K08155	0	0	0	1	0	0	0	0
K14191	1	1	1	1	1	1	1	0
K08269	1	1	1	1	0	1	-1	1
K02897	-1	-1	-1	-1	-1	-2	-1	-1
K02302	1	-2	0	-2	-1	0	1	-2
K12406	0	0	0	1	0	0	0	0
K02469	1	0	1	1	1	1	1	1
K03641	0	1	0	0	1	0	1	0
K03926	0	1	1	0	1	0	1	1
K01118	1	1	1	1	1	1	1	1
K16685	0	0	1	0	0	0	0	0
K14820	1	1	1	1	1	1	1	1
K02299	0	-2	0	-2	-2	0	-2	-2
K12878	-1	1	1	1	0	1	1	0
K10576	0	0	0	0	1	0	0	0
K07758	0	0	0	1	0	0	0	0
K11159	0	0	0	0	0	1	0	0
K02486	0	0	0	1	1	1	0	1
K02621	0	0	0	0	1	0	1	0
K07573	-1	-2	1	-2	-1	-1	1	0
K18306	0	0	0	0	0	0	0	0
K12426	0	0	0	1	0	0	0	0
K15785	0	0	0	0	1	0	0	0
K03773	1	0	1	0	1	0	0	0
K01911	0	-2	0	-2	-1	0	-2	-2
K08690	0	-2	0	0	0	0	0	0
K15430	1	1	1	1	0	1	1	1
K06249	0	0	0	0	0	0	0	1
K11269	0	0	1	0	0	0	0	0
K01001	-1	1	-2	-2	-1	1	-1	0
K14830	1	1	1	1	1	1	0	0
K00279	0	0	0	1	0	0	0	0
K15335	1	1	1	1	0	1	0	1
K14512	1	1	1	1	0	1	1	0
K12559	1	0	0	1	0	0	1	0
K00710	1	0	0	0	-2	0	0	0
K02925	-1	-1	1	-1	-1	-1	-1	-1
K00602	-1	-1	-2	-1	-1	-1	-1	-1
K00163	0	-2	-2	-2	-1	0	-2	-2
K11450	0	0	1	1	0	0	1	0
K10734	-1	0	-2	-1	-1	-2	0	0
K02929	-2	-1	-1	1	0	-2	-1	1
K02652	0	0	0	0	1	0	0	0
K05772	0	-2	-2	-2	0	0	-2	0
K18308	0	0	0	0	0	0	0	0
K02206	-1	-2	-1	1	-1	-2	-2	-2
K03726	0	0	0	0	0	0	1	0
K02557	0	0	0	0	1	0	0	0
K17208	0	0	0	-2	0	0	0	0
K12391	1	1	1	1	1	1	1	1
K03587	0	0	0	0	0	0	1	0
K02584	0	0	0	0	1	0	0	0
K16370	0	-2	-2	-2	-2	0	-2	0
K01115	1	1	1	1	0	1	1	1
K17315	0	-2	-2	-2	0	0	-2	-2
K03536	0	0	0	0	0	0	1	0
K06185	1	1	1	1	1	1	1	1
K03787	0	0	0	0	1	0	0	1
K01693	-2	-2	-2	-2	-1	-2	-2	-2
K03648	1	1	1	0	1	1	1	1
K10324	0	1	1	1	0	1	0	1
K03762	0	1	0	1	0	0	1	0
K01719	-2	-2	-2	-1	-1	-2	-1	-1
K16339	1	1	0	1	0	1	1	0
K01136	-1	-1	-1	1	0	0	-2	1
K06622	1	0	0	0	0	0	0	0
K00967	-1	1	-1	-1	-2	-1	-1	-1
K15452	1	0	0	1	0	0	0	0
K00587	1	1	1	1	0	1	1	0
K04416	1	0	0	0	0	0	0	0
K14620	0	0	0	0	0	1	0	0
K14592	0	0	0	0	1	0	0	0
K03354	-2	0	0	0	0	0	0	1
K00062	0	0	0	0	0	0	0	1
K03094	-1	-1	-1	-1	-1	-1	-1	-1
K02280	0	0	0	0	1	0	0	0
K01236	0	-2	-2	-2	0	0	-2	-2
K00507	1	1	1	1	1	1	1	1
K07568	0	0	0	0	1	0	0	0
K00762	1	-1	-1	-1	-1	1	-1	-1
K01624	0	-1	-2	-2	-1	0	-1	-2
K03224	0	-2	0	-2	-2	0	0	-2
K12662	-1	1	1	1	-1	1	-1	-1
K13107	1	1	1	1	1	1	1	1
K08484	0	0	0	0	0	0	1	0
K16808	0	1	0	0	0	1	0	0
K05808	0	1	1	1	1	1	1	1
K01956	-1	-2	-2	-2	-1	0	-1	-1
K05328	0	0	0	0	1	0	0	0
K00222	-2	-1	-1	-1	-1	-1	-1	-1
K06261	0	0	1	1	0	0	0	1
K17836	-2	-2	0	-2	-2	0	-2	-2
K03226	0	0	0	-2	-2	0	0	-2
K04088	0	-2	-2	-2	1	0	-1	-2
K13131	-2	0	0	0	-2	0	0	0
K07642	-2	-2	-2	-2	0	0	-2	0
K03509	1	1	0	1	0	0	1	1
K08910	0	0	0	1	1	1	0	1
K07440	0	0	1	0	0	1	0	0
K07939	1	1	0	0	1	0	0	0
K05663	1	0	1	1	1	1	1	1
K01925	0	0	0	0	0	0	1	0
K01593	0	0	0	-1	0	0	0	0
K00049	0	0	1	1	0	0	0	0
K01663	-1	0	-2	-1	1	-1	-1	-1
K03414	0	0	0	0	1	0	0	0
K04962	0	0	1	0	0	1	1	1
K01708	0	0	0	0	0	0	1	0
K01879	-2	-2	-2	-2	-1	-2	-2	-2
K03019	-1	0	-1	1	1	-1	1	1
K06402	0	1	0	1	0	0	0	0
K15112	0	0	0	0	0	0	1	0
K01585	0	-2	0	-2	0	1	-2	-2
K10860	0	0	0	0	1	0	0	0
K02975	-1	1	0	1	-1	-1	0	0
K03066	-1	-1	1	-1	-1	-1	-1	-1
K04440	0	0	0	0	0	0	-2	0
K04936	1	0	0	1	0	1	1	0
K01915	1	1	1	1	1	1	1	1
K03009	-1	0	1	1	0	1	1	1
K06180	1	1	0	1	1	1	-1	1
K14833	1	0	1	0	0	0	0	0
K09786	0	0	1	0	1	0	1	0
K00647	-2	-2	-2	-2	1	0	-1	-2
K00451	-1	-1	-1	-1	-1	-1	-1	1
K08325	0	1	0	0	1	0	0	0
K04984	1	1	1	0	1	1	0	0
K03695	1	1	1	1	1	1	1	1
K06980	1	1	1	1	1	1	1	1
K18077	0	0	-2	0	0	0	0	0
K14192	0	0	0	0	0	1	0	0
K03031	-1	1	-1	1	1	1	0	1
K03599	0	0	0	0	1	0	0	0
K00343	-1	-1	-2	-1	-1	1	-2	-2
K03301	1	0	0	1	1	1	1	1
K00645	-1	-1	-1	-1	-1	-1	-1	-1
K12030	0	1	0	0	0	0	0	0
K14692	0	1	0	0	0	0	0	0
K07883	1	0	0	0	0	0	0	0
K01681	-2	-2	-2	-2	-1	-2	-2	-2
K14272	-1	-1	-1	-1	1	-1	-1	-1
K00873	-1	-1	-1	-1	-1	-1	-1	-1
K02452	0	-2	-2	-2	0	0	-2	0
K14567	1	1	1	1	1	1	0	1
K02779	0	0	0	0	0	0	0	0
K09565	1	1	0	1	1	1	0	0
K02291	-2	-2	-2	-2	-2	-2	-2	-1
K14137	1	0	1	0	0	0	1	0
K11294	1	0	1	1	1	1	1	1
K16938	0	1	0	0	1	1	0	1
K05685	-2	-2	-2	-2	-1	0	-2	-2
K00869	-1	1	-2	-1	-2	1	1	1
K03975	0	0	0	0	1	0	1	0
K16245	0	0	0	0	0	0	0	0
K00677	-2	-2	-2	-2	-1	-2	-2	-2
K09865	0	0	0	0	0	0	1	0
K00330	-2	-2	-2	-2	-1	0	-2	0
K03013	-1	1	-1	1	-1	-1	-1	0
K15175	0	1	0	1	1	0	0	0
K11491	1	0	0	0	0	1	0	0
K04708	-1	-1	-1	1	0	-1	-1	-1
K07704	0	0	0	0	0	0	0	0
K01649	-2	-2	-2	-1	-1	-1	-1	-1
K02491	0	0	0	0	0	0	0	0
K14617	0	1	0	1	0	0	0	1
K03526	-2	-1	-2	-1	-1	-1	-1	-1
K01776	0	0	0	0	1	0	0	0
K08830	1	1	1	1	0	1	1	1
K14539	1	1	1	1	1	1	1	1
K06168	1	0	1	1	1	1	1	1
K02950	-1	-1	-1	-1	-1	-1	-1	-1
K02874	-2	-1	-1	-1	-1	1	-1	-1
K01867	-1	-1	-1	-1	-1	-1	-1	-1
K01477	-1	1	-1	-1	-1	-1	-1	-1
K11153	1	1	1	0	0	1	1	1
K02926	-1	-1	-1	-1	-1	-1	-1	-1
K03666	0	0	1	0	1	0	1	1
K08955	1	1	0	0	0	0	0	0
K07755	0	1	0	0	0	0	0	0
K10804	0	0	0	0	1	0	0	0
K11400	1	0	0	0	1	1	1	0
K14554	1	1	1	1	0	1	0	0
K07001	0	0	0	0	1	1	0	0
K03015	-1	1	-1	1	-1	-1	-1	1
K11953	0	0	0	0	0	0	-2	0
K12011	0	1	0	0	0	0	0	0
K14324	-2	1	-2	1	1	1	0	0
K15687	0	0	0	0	1	1	1	1
K02297	0	-2	-2	-2	-1	0	0	-2
K01012	-2	-2	-2	-2	-1	0	-1	-2
K14950	1	1	1	1	1	1	1	1
K00942	-1	-1	-1	-1	-1	-1	-1	-1
K07890	1	0	1	1	0	1	1	1
K16060	1	0	0	0	0	0	0	0
K07727	0	0	0	0	1	0	0	0
K16087	1	1	1	1	1	1	1	1
K10257	0	0	0	0	1	0	0	0
K05583	0	0	0	0	0	0	0	0
K02394	0	1	0	0	1	0	0	0
K00326	1	1	1	1	1	1	1	1
K03795	0	0	0	1	1	0	1	0
K14444	0	0	0	1	0	0	0	0
K08048	0	-2	0	0	0	0	0	0
K03165	-1	0	-1	-1	-1	-1	-1	-1
K14863	1	0	1	1	0	1	1	0
K16249	0	0	0	-2	0	0	0	0
K12611	-2	0	0	0	0	0	0	0
K07375	1	1	0	1	0	1	1	0
K12583	0	0	0	1	0	1	0	0
K03802	0	0	0	0	1	0	0	0
K12168	0	0	1	0	0	0	0	0
K20196	0	0	0	0	0	0	0	0
K13718	0	0	0	1	0	0	0	0
K13039	0	0	0	0	0	0	-2	0
K15053	-2	0	0	0	0	0	0	0
K00087	-2	0	0	0	1	0	-2	0
K08597	0	0	0	1	0	0	0	0
K09525	1	0	0	0	0	0	0	0
K11518	0	0	0	0	1	0	0	0
K11960	0	-2	-2	-2	-2	0	-2	-2
K03575	1	1	1	1	0	0	0	1
K07107	0	0	0	0	1	0	1	0
K02051	-2	-2	-2	-2	-2	-2	-2	-2
K00127	0	0	0	0	1	0	0	0
K07386	0	0	0	0	1	0	0	0
K09645	1	1	1	1	0	0	0	0
K02437	-1	-1	-1	-1	-1	-1	-1	-2
K02941	-1	1	-1	1	-1	-1	-1	-1
K06194	0	0	1	0	1	0	1	0
K03671	1	1	1	1	1	1	1	1
K00885	0	0	0	0	0	1	0	0
K10222	0	-2	0	0	0	0	0	0
K12602	-1	1	1	1	-2	1	-2	0
K05677	0	0	1	0	0	0	0	1
K01823	-1	1	-1	-1	-1	-2	-1	-1
K10410	1	1	1	1	1	1	1	1
K11996	1	0	0	1	1	0	0	1
K02962	-1	-1	-1	-1	-1	-1	-1	1
K08293	1	1	1	1	1	1	1	1
K09505	0	0	0	0	0	0	0	1
K16319	0	-2	0	0	-2	0	-2	0
K03979	1	1	1	1	1	1	1	1
K04424	0	1	0	1	0	1	0	1
K07542K15108	0	0	0	0	0	0	0	1
K04554	1	1	1	1	1	1	1	1
K09493	1	1	1	1	1	1	1	1
K00565	0	0	0	0	0	0	1	0
K01525	1	1	0	1	0	1	1	1
K06109	0	1	0	0	0	1	0	0
K15281	1	1	1	1	0	1	1	1
K11338	0	1	1	1	0	1	1	0
K00570	0	0	-2	-2	-2	0	-2	0
K14974	0	0	0	0	0	0	0	0
K11204	-1	-1	-1	-1	-2	-1	-1	-1
K16471	0	0	0	1	0	0	0	0
K12167	0	0	1	0	0	1	0	0
K14287	0	0	0	0	1	0	0	0
K24759	0	0	0	0	0	0	0	0
K08838	0	0	0	1	0	0	1	1
K01995	0	-2	-2	-2	-2	0	-2	-2
K13101	1	0	1	0	0	0	1	1
K12619	1	1	1	1	1	1	1	1
K00703	-2	-2	-2	-2	1	0	-2	-2
K11963	0	-2	-2	-2	-2	0	-2	-2
K11594	1	1	1	1	1	1	1	1
K02487	0	-2	-2	-2	-2	0	-2	-2
K13591	-2	0	0	-2	-2	0	0	0
K05396	0	1	0	0	0	0	0	1
K00883	0	-2	-2	-2	-2	-2	-2	-2
K06632	-1	0	1	1	-2	1	1	1
K02387	0	0	0	0	1	0	0	0
K07750	-1	1	-1	0	-2	-1	-1	0
K04518	-1	-2	-2	-2	-2	0	0	-2
K02336	0	0	0	0	1	0	0	0
K05375	0	-2	0	0	0	0	0	0
K19186	0	0	0	0	0	0	0	0
K11729	0	0	0	0	1	0	0	1
K01992	-2	-2	-2	-2	-1	0	-2	-2
K10401	1	1	1	1	1	1	1	1
K00301	1	0	0	1	0	1	1	1
K06147	1	1	1	0	1	0	0	0
K14163	1	1	1	-1	1	-1	-1	1
K06634	0	0	1	0	1	0	0	0
K01433	0	0	0	-2	0	0	1	0
K15778	-2	-2	0	-2	-2	0	-2	-2
K02876	-1	-1	-1	-1	-1	-1	-1	-1
K09564	-1	1	1	-1	-1	1	1	-1
K11135	1	0	0	1	1	1	0	1
K00285	0	0	1	0	1	0	1	0
K03681	-1	-1	-1	-1	-2	-1	1	1
K08805	1	1	0	0	0	0	1	1
K15227	0	0	0	-1	-2	1	0	1
K00067	-2	-2	-2	-2	-1	0	-2	-2
K02993	-1	-2	-1	-1	-1	-1	-1	-1
K14439	1	1	1	1	1	1	1	1
K06001	0	0	0	0	0	0	0	0
K02212	-2	-2	-2	-2	-2	-1	-1	-1
K14540	1	1	1	1	1	1	1	0
K06272	0	0	0	1	1	0	0	0
K05667	1	1	1	1	0	0	1	0
K02500	-2	-2	-2	-2	-1	0	-2	-2
K14951	0	1	0	0	1	0	1	1
K12846	0	1	1	1	1	1	0	1
K00314	1	0	1	1	0	1	0	0
K00175	0	-2	-2	0	-2	0	-2	0
K07146	1	1	1	1	1	1	1	1
K02860	1	1	1	1	1	1	1	1
K02956	-1	-1	-1	-1	-1	-1	-1	1
K04117	0	-2	0	-2	0	0	0	-2
K08139	0	1	1	0	0	0	0	0
K03841	-1	-1	-1	-1	-1	-1	-1	-1
K14430	0	0	1	1	0	1	1	1
K09840	0	0	0	1	0	1	0	1
K05320	0	0	0	1	0	0	0	0
K03924	0	0	0	1	1	0	0	0
K08721	0	-2	0	-2	1	0	0	0
K06218	0	1	0	0	0	0	0	0
K12233	1	0	1	-1	0	1	0	0
K03768	1	1	0	1	1	1	1	0
K05011	1	0	1	0	0	0	0	0
K06133	1	0	0	1	0	1	1	0
K12408	0	0	1	0	0	0	0	0
K13115	1	0	1	1	1	1	1	0
K05605	-1	-1	-1	-1	-1	-1	-1	-1
K00075	0	0	0	1	1	0	0	0
K02517	-2	-2	-2	-2	-2	-2	-2	-2
K10233	0	0	-2	0	0	0	-2	0
K13348	1	1	1	1	1	1	1	1
K15633	-2	-2	0	-2	-1	0	-2	-2
K03017	-1	1	1	1	1	1	1	1
K00284	0	0	0	1	1	1	1	1
K11381	0	-2	0	-2	0	0	-2	0
K05807	0	0	0	0	1	0	0	0
K01239	0	1	0	0	0	0	0	0
K00970	0	0	0	0	1	0	0	0
K05370	0	0	0	0	1	0	0	0
K08320	0	0	0	0	1	0	0	0
K03523	0	-2	-2	-2	-2	0	-2	-2
K02734	-1	1	1	-1	-1	1	-1	-1
K03637	1	0	1	0	1	0	0	1
K01133	0	1	0	0	0	0	0	0
K00208	-2	-2	-2	-1	-1	-2	-2	-2
K01210	1	0	0	1	1	1	0	1
K16575	1	0	0	1	1	1	1	0
K00151	0	-2	-2	-2	-2	0	-2	-2
K11838	1	1	1	1	0	1	1	1
K01116	1	0	0	0	-2	0	-2	0
K04907	0	0	0	1	0	0	0	0
K03630	0	1	0	0	0	0	0	0
K15728	0	0	1	0	0	1	1	1
K01451	0	1	0	0	0	0	0	0
K12818	1	1	1	1	0	1	1	1
K10331	0	0	1	0	0	0	0	0
K10943	0	-2	0	-2	0	-2	-2	-2
K16284	0	0	0	1	0	0	0	0
K09521	0	0	1	0	1	0	0	1
K01634	-1	-1	-1	-1	-2	-1	-1	-1
K02843	0	-2	-2	-2	0	0	-2	-2
K03203	0	-2	0	-2	0	0	-2	-2
K12193	-1	1	1	1	1	1	1	0
K08960	1	1	1	1	1	1	1	0
K07884	0	1	0	0	0	0	0	0
K02152	0	1	0	1	1	0	1	1
K10022	0	0	0	0	0	0	-2	-2
K15986	1	1	1	1	0	1	1	1
K12492	1	1	1	1	0	1	1	1
K05773	0	-2	-2	-2	0	0	-2	0
K10325	0	1	0	1	0	0	0	1
K13184	0	1	0	0	0	0	0	0
K01673	0	1	1	1	1	0	1	1
K03564	1	0	0	1	1	0	1	1
K15876	0	0	0	0	0	0	-2	0
K02009	0	0	0	0	0	0	0	-2
K08852	1	1	1	1	1	1	1	1
K10743	1	0	0	1	1	1	1	1
K13749	1	1	0	1	0	1	1	1
K16208	0	0	0	0	0	0	0	1
K08041	0	0	0	0	0	0	0	0
K10450	0	1	1	0	0	1	0	0
K07968	0	0	1	0	-2	0	0	1
K01812	-2	-2	-2	-2	-2	0	-2	-2
K07825	0	0	0	1	0	0	0	0
K02636	0	0	0	-2	0	-2	-2	-2
K04058	0	0	0	-2	0	0	0	0
K02427	1	1	1	1	1	1	1	0
K02022	0	0	0	0	0	0	0	0
K05864	1	1	1	1	1	1	1	1
K16482	1	1	0	1	0	1	1	1
K01419	1	1	1	1	1	1	1	1
K16287	0	0	1	0	0	0	0	0
K14252	0	0	0	-2	0	0	0	0
K00237	-2	0	0	0	-2	0	0	0
K01972	1	1	0	1	1	0	0	1
K06684	1	0	0	0	0	0	0	0
K01466	0	0	0	-2	0	0	1	0
K01725	0	0	0	1	1	0	0	1
K05752	1	1	0	1	1	1	0	1
K07441	-1	1	1	-1	0	1	-1	1
K07948	0	1	0	0	0	0	0	0
K15320	0	0	0	0	0	0	0	0
K15255	1	1	1	1	1	1	1	1
K13137	-1	1	1	-1	-2	-2	-1	-1
K14556	1	1	1	1	1	1	1	1
K01046	-2	-2	-2	-2	0	0	-2	-2
K10394	1	1	1	1	1	1	1	1
K04892	0	1	0	0	0	0	1	0
K01530	1	1	1	1	0	1	1	1
K07053	0	0	0	0	1	0	0	0
K00635	0	-2	-2	0	0	0	-2	0
K01667	0	1	0	0	0	0	0	0
K08125	0	0	0	0	0	1	0	0
K11430	0	0	0	1	1	1	1	0
K02900	-1	-1	-1	1	-1	-1	-1	-1
K18073	0	-2	0	0	0	0	0	0
K03474	-2	-2	-2	-2	-1	-2	-2	-2
K04084	0	0	0	0	1	0	0	0
K09599	0	1	0	0	0	0	0	0
K11261	0	0	0	1	0	1	0	0
K03676	1	0	1	1	1	1	1	1
K14774	1	1	1	1	0	1	1	1
K01589	-2	-2	-2	-2	-1	0	-1	-2
K14405	1	1	1	1	1	1	1	1
K00796	-1	-2	-2	-2	-1	1	-2	-2
K07458	0	0	0	0	1	0	0	0
K07648	-2	1	0	1	-1	0	1	-2
K13758	1	1	1	1	1	1	1	1
K00281	-1	-1	-1	-1	-1	-1	-1	-2
K06211	1	0	0	0	0	0	1	1
K12307	1	0	0	0	0	0	0	0
K10256	0	1	1	0	0	1	1	1
K00053	-2	-2	-2	-2	-1	-1	-1	-2
K00412	-1	-1	-2	-2	-1	0	-2	-2
K12476	1	0	0	1	1	1	1	1
K07673	0	-2	0	-2	0	0	-2	-2
K16365	0	1	1	1	1	0	1	0
K01856	0	-2	-2	-1	-2	0	-2	0
K07263	0	1	0	1	1	0	1	0
K00804	0	0	0	0	1	0	0	0
K12860	-1	-1	1	-1	-1	-1	-1	-1
K03679	-1	1	1	1	-1	-1	1	-1
K11892	0	-2	-2	-2	-2	0	-2	-2
K16007	-2	0	0	-2	-2	0	-2	0
K10219	0	-2	-2	-2	-2	-2	-2	0
K12234	0	0	0	0	0	0	0	0
K13442	0	1	0	0	0	0	1	1
K15909	1	1	1	1	0	0	0	0
K07203	1	1	1	1	1	1	1	1
K08161	0	0	0	0	0	1	0	0
K07397	0	0	0	0	1	0	0	0
K03254	1	1	1	1	1	1	1	1
K03878	0	0	0	0	-2	0	0	0
K02933	-1	-1	-1	-1	-1	1	-1	-1
K14468	0	0	0	0	-2	0	0	0
K03064	-1	-1	-1	1	-1	-1	-1	-1
K00099	-2	-2	-2	-1	-1	-1	-1	-1
K02416	0	0	0	0	1	0	0	0
K13481	0	-2	-2	-2	-2	0	-2	-2
K15356	1	1	1	1	0	0	1	1
K01955	-1	-1	-2	-2	-1	-2	-1	-2
K03890	0	0	-2	-2	0	0	0	0
K06975	0	0	0	0	0	0	1	0
K12262	0	0	0	0	1	0	0	0
K02952	1	-1	-1	-1	-1	1	-1	-1
K00928	-2	-2	-2	-1	-1	-1	-1	-1
K13347	0	0	1	1	1	1	1	1
K14491	1	0	0	0	0	0	0	0
K11895	-2	-2	-2	-2	-2	0	-2	-2
K14406	0	0	1	0	0	0	0	0
K02835	1	1	1	1	1	1	1	1
K08323	0	-2	-2	-2	-2	0	-2	0
K15553	-2	-2	-2	-2	-2	0	-2	-2
K00657	0	0	0	-2	0	0	-1	0
K16061	0	0	0	0	0	1	0	0
K00015	1	1	1	0	1	1	1	0
K07668	0	0	0	0	1	-2	0	-2
K07962	1	1	1	1	0	0	0	1
K01855	1	1	1	1	1	1	1	1
K09520	1	1	1	0	0	1	0	1
K00337	-2	-1	-2	-2	-1	0	-2	-1
K07684	-2	-2	0	-2	-2	0	-1	-2
K01934	1	1	1	1	0	1	1	0
K10448	0	0	0	0	0	0	0	1
K02640	0	0	0	0	0	0	0	1
K05708	0	-2	0	-1	0	-2	-2	0
K10643	1	0	1	1	1	1	1	1
K01996	0	-2	-2	-2	-2	0	-1	-2
K02777	0	0	0	0	0	0	0	0
K15078	1	0	0	1	0	0	0	1
K03072	-2	-2	-2	-2	-1	0	-1	-2
K15598	0	0	0	-2	0	0	-2	0
K08797	0	0	0	0	0	1	1	0
K09527	1	1	1	1	1	1	1	1
K00146	0	0	0	0	0	0	0	0
K10777	0	0	1	1	0	1	1	0
K03772	0	0	0	1	1	1	0	1
K03259	-1	-1	-1	-1	-1	-1	-1	-1
K03273	-2	-2	-2	-2	-1	0	-1	-2
K11604	0	-2	0	0	0	0	-2	0
K02283	0	0	0	0	1	0	0	0
K18322	0	0	0	0	-2	0	0	0
K00672	0	-2	0	-2	0	0	0	0
K09228	1	1	1	1	0	1	1	0
K05749	0	0	1	1	0	1	0	1
K10203	-1	1	-1	-1	0	-1	-1	1
K09537	0	0	0	0	1	0	0	0
K01920	-2	-1	-1	-1	-1	-2	-1	-1
K17497	-2	-2	-2	-2	-2	-2	-2	0
K00937	0	1	0	0	0	0	0	0
K11906	0	-2	0	0	-2	0	0	0
K05865	0	0	0	0	0	0	1	1
K14964	1	0	0	1	1	1	1	1
K02052	0	-2	-2	-2	-2	0	-2	-2
K01061	1	0	1	1	1	1	0	0
K15541	0	1	0	0	0	1	0	0
K04485	0	0	0	1	1	1	1	1
K07775	-2	0	0	0	0	0	0	-2
K01523	-2	-2	0	-2	-1	0	-2	-2
K10414	1	1	1	1	0	1	1	1
K11420	1	1	1	1	1	1	1	1
K01135	-1	-1	-1	-1	0	-1	-1	1
K02968	-2	-1	-2	-2	1	0	-1	-1
K03771	0	0	0	0	1	0	0	0
K06149	0	0	0	0	0	0	1	0
K02730	-1	-1	-1	-1	-1	-1	-1	-1
K10688	1	1	1	1	1	1	1	1
K13239	1	1	0	1	1	1	0	1
K13113	1	1	0	1	1	1	1	1
K05501	0	0	0	0	1	0	0	0
K06217	0	0	0	0	1	0	0	0
K00941	-2	-2	-2	-2	-2	0	-2	-2
K07152	1	1	1	1	1	1	1	1
K11841	0	0	0	1	0	0	0	0
K00107	0	1	0	0	0	0	0	0
K12641	0	0	1	0	0	0	0	0
K04083	1	0	1	1	1	1	0	1
K03355	-1	0	-1	-1	-2	-1	-1	-2
K14986	-2	-2	-2	-2	-1	0	-2	-2
K18649	-2	-2	0	-2	-2	0	-2	0
K06187	0	0	0	0	1	0	1	0
K02940	-1	-1	-1	1	-1	-1	0	-1
K02666	0	0	0	0	1	0	0	0
K10591	1	1	1	1	1	1	1	1
K03348	-1	0	-2	-1	-2	-2	-2	-2
K17744	0	0	0	0	0	0	-2	0
K10956	-1	-1	1	-1	-1	-1	-1	-1
K12191	-1	1	-1	1	1	-1	1	-1
K10217	0	-2	0	-2	0	0	-2	-2
K15696	0	0	0	0	1	0	0	0
K03719	0	0	0	0	1	0	0	0
K03549	0	0	1	0	1	0	1	0
K12962	0	0	-2	0	0	0	0	-2
K07444	0	0	0	0	0	0	1	1
K09651	1	1	1	1	0	1	1	1
K02334	0	0	0	0	0	0	-2	0
K00933	-1	-1	-1	-1	-1	-2	-2	-1
K00737	0	0	0	0	-2	0	0	0
K03194	0	0	0	0	0	0	0	0
K05609	1	1	1	1	1	1	1	1
K03142	-1	0	1	1	1	-1	-2	-2
K05813	0	-2	-2	-2	-2	0	-2	0
K13418	0	0	1	0	0	0	1	0
K16186	1	1	1	1	0	1	1	1
K01784	-1	-1	-1	-1	-1	-1	-1	-1
K05709	0	-2	0	0	0	0	0	0
K11477	0	0	0	0	1	0	0	0
K03879	0	0	0	0	0	1	0	0
K00908	1	0	1	1	0	1	1	1
K15779	1	1	1	1	0	1	1	1
K10112	-2	-2	-2	-2	-2	0	-2	-2
K03667	1	1	1	1	1	1	1	1
K08239	1	0	1	1	0	1	1	0
K02961	-1	-1	-1	-1	-1	-1	-1	-1
K13205	1	0	0	0	0	0	0	0
K03711	0	0	0	0	1	0	0	0
K11348	0	0	0	1	0	0	0	0
K03569	0	1	0	0	1	0	1	0
K03210	0	-2	-2	-2	-2	0	-2	-1
K00325	1	0	0	1	1	0	0	1
K15555	-2	-2	-2	-2	-2	0	-2	-2
K02909	0	-2	-2	-1	-1	0	-1	-2
K00014	-1	-1	-2	-2	-1	1	-1	-1
K05885	0	0	0	1	0	0	0	0
K03190	0	0	0	0	0	1	0	0
K04043	1	1	1	1	1	1	1	1
K02349	0	1	1	1	1	0	1	1
K08818	1	1	1	1	0	1	1	1
K17202	0	0	0	0	0	0	0	0
K07878	1	0	0	0	0	0	0	0
K05527	1	0	0	0	1	1	1	0
K10004	0	-2	-1	-2	-2	0	-2	-2
K01627	-2	-1	-1	-2	-1	0	-1	-2
K07498	0	0	0	0	1	0	0	0
K11393	0	0	0	0	0	0	1	1
K01916	-2	0	-2	-2	0	0	-1	-2
K11709	0	0	0	0	0	0	-2	0
K10845	0	1	0	0	0	0	1	0
K12443	0	0	0	0	0	0	0	1
K05823	0	1	1	1	0	0	0	0
K00907	0	0	0	1	0	0	1	0
K10876	0	0	1	0	0	0	0	0
K07768	0	0	-2	-1	1	0	-2	-2
K03341	1	1	0	1	1	1	1	1
K13014	0	0	0	0	0	0	0	0
K03561	0	0	0	0	1	0	0	0
K10189	0	0	0	-2	0	0	-2	0
K08057	1	1	1	1	1	1	1	0
K03434	-1	0	-2	-1	-1	1	-1	0
K10011	-2	0	0	-2	-1	0	-1	-2
K09688	0	-2	-2	-2	0	0	-2	0
K01738	-1	-1	-2	-1	-1	-1	-1	-1
K02939	-1	-1	-1	-1	-1	-1	-1	-1
K07170	0	0	0	0	1	0	0	0
K15331	1	0	0	1	0	1	0	1
K05761	1	1	0	0	0	0	0	1
K03065	-1	-1	-1	-1	-1	-1	-1	-1
K15892	0	0	0	0	0	1	1	0
K14079	1	0	1	1	0	0	0	0
K10391	1	1	1	1	0	1	1	1
K02115	-1	-1	-1	-1	-1	-1	-1	-1
K03654	0	0	0	0	1	1	1	0
K02426	0	0	0	0	0	0	1	0
K09591	-2	0	0	1	0	0	0	0
K05901	0	0	0	1	0	0	0	0
K02599	-2	-2	1	1	1	0	1	0
K05652	0	0	1	0	0	0	0	0
K07874	1	0	0	1	1	1	0	1
K15770	0	0	0	0	0	0	0	-2
K13201	1	1	1	0	0	0	0	1
K10003	0	-2	-2	-2	-1	0	-2	-2
K18146	0	0	0	0	0	0	0	0
K03075	0	-2	-1	-2	1	0	-1	-2
K02045	0	-2	-2	-2	-2	0	-2	-2
K11422	1	1	1	1	1	1	1	1
K03799	0	-2	-2	-1	-1	1	-1	-1
K09487	0	0	0	0	1	0	0	0
K05022	1	0	0	0	0	0	0	0
K15923	1	0	-2	0	0	0	0	0
K06182	1	0	0	0	1	0	0	0
K15549	0	0	0	0	1	0	0	0
K03269	0	-2	-2	-2	-1	0	-2	-2
K12357	0	0	0	0	0	1	0	0
K00045	0	1	0	0	0	0	0	0
K16274	0	0	0	0	0	0	0	1
K11809	1	1	1	1	0	0	0	0
K16920	0	0	0	0	0	0	0	0
K01054	-2	-2	1	0	0	1	1	1
K14409	0	0	1	0	0	1	0	0
K08656	1	1	1	0	1	1	0	0
K08812	0	0	1	0	0	0	0	0
K02144	-1	1	1	1	-1	1	-1	1
K09210	0	0	0	0	0	1	0	0
K02126	0	0	0	0	0	0	0	1
K10235	0	0	0	-2	0	0	0	0
K01647	-1	-1	-1	-1	-1	-1	-1	-1
K08737	-2	1	-1	-2	-2	-1	-1	-1
K01755	-1	-2	-1	-2	-1	-1	-2	-1
K04949	0	0	1	0	0	0	1	0
K13953	1	0	0	1	1	1	0	1
K11473	0	0	0	0	1	0	0	0
K07966	-2	1	0	-1	0	1	0	1
K15095	0	0	0	1	0	0	0	0
K10726	0	0	0	0	0	0	0	1
K05837	0	0	0	0	1	0	1	0
K02358	1	1	1	1	1	1	1	1
K01610	0	-1	-1	-2	-1	0	-1	-2
K12442	0	1	0	0	1	0	1	1
K16478	0	1	1	1	1	0	1	0
K10361	0	0	0	1	0	0	0	1
K08399	1	0	0	0	0	0	0	0
K14807	1	1	1	1	1	1	1	0
K00102	0	1	1	1	1	1	1	1
K12260	1	0	0	0	0	1	1	0
K09660	1	1	0	0	1	1	1	1
K15363	0	0	0	1	0	0	0	1
K00982	0	0	0	0	1	0	1	0
K02367	1	-2	1	0	1	1	1	0
K03517	-2	-2	-2	-2	-1	-2	-1	-2
K09812	-2	-2	-2	-2	-1	-2	-1	-2
K07953	-1	-1	-1	1	-2	1	-1	-1
K14713	1	1	1	1	1	0	0	0
K13643	0	1	1	0	1	0	0	1
K10598	1	1	1	1	0	1	1	1
K00826	-1	-1	-1	-1	-1	-1	-1	-1
K00666	0	0	0	0	0	1	0	0
K18093	0	0	0	0	0	0	-2	-2
K06639	1	1	1	1	0	1	1	1
K14077	0	0	1	1	0	0	1	0
K08738	-2	-2	-2	-2	-1	-2	-2	-2
K12623	-1	-1	0	-1	-1	-1	-2	-1
K03149	0	0	0	0	1	0	1	0
K10064	0	0	0	0	1	0	0	0
K09533	0	1	1	0	0	1	1	0
K10746	1	0	0	1	1	1	1	0
K00244	0	-2	-2	-2	-2	0	-2	-2
K01876	-1	-1	-1	-1	-1	-1	-1	-1
K04794	1	1	1	1	1	1	1	1
K07059	0	0	1	0	0	0	0	1
K15996	-2	0	-2	0	-2	-2	0	0
K07669	0	-2	-2	1	1	0	-2	0
K14520	0	0	0	0	0	1	0	0
K13700	0	0	0	0	0	0	1	0
K13800	-1	-1	-1	-1	-1	-1	-1	-1
K13534	-2	0	0	0	0	0	0	0
K04904	0	0	0	1	0	0	0	0
K02558	0	0	0	0	1	0	0	0
K08054	1	1	1	1	0	1	1	1
K04773	1	1	0	1	1	1	0	1
K08959	1	1	1	1	1	0	1	1
K12816	-1	1	-1	-1	-2	-1	-1	1
K04913	1	1	0	1	0	0	0	0
K15771	0	0	-2	-2	0	0	0	-2
K00721	1	1	1	1	1	1	1	1
K15333	0	0	0	0	1	0	0	0
K02953	-1	-1	-1	-1	-1	-1	-1	-1
K07786	0	0	0	0	1	0	0	0
K01924	0	0	0	0	1	0	1	0
K02434	0	0	0	0	1	0	0	0
K03949	1	1	0	1	0	0	1	0
K11227	1	0	1	0	0	0	1	0
K18941	0	0	0	0	0	0	-2	-2
K14067	0	0	-2	-2	0	0	0	0
K02954	0	-1	-1	-1	-1	-2	-1	1
K13924	-2	-2	-2	-2	-2	-2	-2	-2
K11073	0	-2	-2	-2	-1	0	-1	-2
K10006	0	0	-2	0	0	0	0	0
K07739	1	1	1	1	1	1	1	1
K03242	1	1	1	1	1	0	1	1
K02151	-1	1	1	1	-1	-1	-1	1
K08929	0	-2	-2	-2	-2	0	-2	-2
K02516	1	1	1	1	1	1	0	1
K16292	1	1	1	1	0	1	1	1
K12850	1	1	1	1	0	1	1	1
K16730	0	1	0	0	0	0	0	0
K11869	1	1	1	0	0	1	0	1
K15442	1	1	0	0	0	1	1	1
K11984	-2	1	-1	-1	-1	-1	-2	1
K00025	-1	1	0	1	-1	-1	-1	-1
K14997	0	1	0	1	0	1	0	0
K15498	0	0	1	0	1	0	0	0
K15050	0	0	0	0	0	1	0	0
K15703	0	0	0	0	0	0	0	-2
K11096	-1	1	1	-1	-1	-1	-1	1
K01544	0	0	0	1	0	1	0	0
K01948	1	-2	1	-1	-1	-1	-1	-1
K03321	0	0	0	1	1	0	1	1
K01251	-2	-1	-2	-2	-1	-2	-1	-1
K06942	1	1	1	1	1	1	1	1
K12301	0	1	1	1	0	1	1	1
K02370	1	1	0	1	0	0	0	1
K01448	-2	-2	-2	-2	-1	-2	-2	-2
K11967	1	1	1	1	0	0	1	1
K07735	0	0	0	0	1	0	1	0
K11412	1	1	1	1	0	1	1	1
K11495	1	0	0	0	1	1	0	0
K08336	0	0	0	0	1	1	1	1
K12622	-1	1	-1	1	1	1	1	1
K03861	1	1	0	0	0	1	1	1
K03814	0	0	0	0	1	0	1	0
K02921	-1	0	-1	1	-2	-1	-1	1
K14758	1	1	1	1	0	1	1	1
K13780	0	0	0	0	0	0	1	0
K12073	0	0	0	0	0	0	0	0
K08503	1	0	0	0	0	0	0	0
K02999	-1	1	-1	-1	-1	-1	-1	-1
K07583	1	1	1	1	1	1	1	1
K15582	0	-2	0	-2	-2	0	0	-2
K18028	0	-2	-2	0	0	0	-2	0
K08991	0	1	1	0	0	0	0	1
K02343	-2	-2	-2	-2	-1	-2	-2	-2
K03589	0	0	0	0	1	0	1	0
K14773	0	0	1	0	0	0	0	0
K01408	1	1	1	1	0	1	1	1
K11703	0	0	0	1	0	0	1	0
K15424	1	1	0	1	0	1	1	1
K13885	0	0	0	0	0	1	1	1
K14051	0	0	0	0	1	0	0	0
K02013	0	-2	-2	-2	-2	1	-2	-2
K15444	0	0	0	0	0	0	1	0
K12608	1	1	1	1	1	1	1	1
K14153	0	-2	0	0	0	0	-2	0
K04843	0	0	0	0	0	0	0	1
K07241	0	0	0	1	0	0	0	0
K04382	1	1	1	0	1	1	1	1
K08329K13126	0	0	0	0	0	1	0	0
K09598	0	1	1	1	0	1	0	1
K07714	0	-2	0	-2	-1	0	-2	-2
K10570	-2	0	0	0	0	0	1	0
K00052	-2	-2	-2	-1	-1	-1	-2	-1
K21344	0	0	0	-2	-2	0	0	0
K08255	1	0	0	0	0	1	0	0
K03110	-2	-2	-2	-1	-1	-1	-1	-1
K15280	1	0	1	0	0	0	0	0
K04127	-2	0	-2	-2	-2	0	0	0
K00574	0	0	0	1	1	0	0	0
K06878	0	0	0	0	0	0	1	0
K04407	0	0	0	1	0	0	0	0
K08791	0	-2	-1	0	0	0	0	1
K07493	0	0	0	0	1	0	0	0
K01417	0	0	0	1	1	0	0	1
K03555	0	0	0	1	1	1	1	1
K01792	1	1	0	0	0	1	1	1
K04850	0	0	0	1	0	0	0	0
K11489	0	0	0	0	1	0	0	0
K18141	0	0	0	0	-2	0	0	0
K10878	0	1	1	0	1	0	1	1
K02178	0	0	1	1	0	1	0	0
K11593	0	1	1	1	1	1	1	0
K14018	0	1	1	1	0	0	0	0
K08957	1	0	0	0	0	1	0	0
K05369	1	0	1	1	1	1	1	1
K10862	0	0	0	1	0	0	1	0
K13891	0	-2	0	-2	-2	0	0	0
K08967	-1	1	-1	-1	-1	-1	-1	-1
K02225	0	-2	-2	-2	-2	0	0	0
K02567	0	0	0	0	-2	0	-2	0
K08851	1	1	1	1	1	1	1	1
K02943	-1	1	-1	-1	-1	-1	-2	-1
K09880	0	0	0	-2	0	0	-1	0
K10696	1	0	1	1	0	1	0	0
K10589	1	1	1	1	1	1	1	1
K00655	0	-2	-2	-2	-1	-1	-1	-1
K03243	1	1	1	1	1	1	1	1
K00463	-1	0	-2	-2	-1	-1	-1	-1
K00435	0	0	0	1	0	0	0	0
K03027	-1	-1	-1	-1	-2	-1	1	-1
K13379	0	1	0	1	0	0	0	1
K02937	-1	1	-1	-1	-1	-1	-1	-1
K16786K16787	0	0	0	0	1	1	1	0
K02882	-1	0	-1	-1	1	-1	-1	-1
K01534	1	1	1	1	0	0	1	0
K10125	0	-2	-2	-2	-2	0	-2	-2
K23130	0	0	0	0	0	0	0	0
K04837	0	0	0	0	0	0	0	1
K00042	1	0	0	1	1	1	0	0
K10773	1	1	0	1	1	1	1	0
K11498	0	1	0	1	0	0	1	1
K11470	0	0	0	0	0	0	1	0
K08343	1	1	1	1	1	1	1	1
K03177	0	1	0	1	1	1	1	1
K06139	0	0	0	0	0	0	1	0
K07374	1	0	0	0	0	0	0	0
K16593	-2	0	0	-2	0	0	0	0
K10119	0	0	-2	-2	-2	0	-2	0
K03889	0	0	-2	0	0	0	0	0
K04556	0	0	0	1	0	0	0	0
K15599	0	-2	0	-2	0	0	0	0
K03869	-1	1	-1	-1	-1	-1	-1	1
K05846	0	-2	-2	-2	0	0	-2	0
K02729	-1	-1	-1	-1	-1	-1	-1	1
K00109	1	1	1	0	0	1	1	1
K10806	0	1	0	0	1	0	0	0
K01796	-2	-2	-2	-2	1	0	0	-2
K07389	0	0	0	-2	0	-2	0	0
K11003	-2	0	0	-2	-2	-2	-2	0
K14292	1	1	1	1	0	0	0	0
K00794	-1	-2	-2	-1	-1	-1	-1	-1
K01165	0	0	1	1	1	0	1	0
K10558	-2	0	0	0	0	0	-2	0
K06573	0	0	0	0	1	0	0	1
K13188	0	0	0	0	0	1	0	0
K08884	1	0	0	1	0	0	0	1
K01817	0	-2	-2	-2	-1	-2	0	-2
K11893	0	-2	-2	-2	-2	0	-2	-2
K12668	-1	1	0	1	0	1	0	1
K10885	-2	1	1	0	0	1	1	0
K13048	0	0	1	0	0	0	1	0
K02586	0	0	0	-2	0	0	0	0
K03626	1	1	1	1	1	1	1	1
K00558	0	-2	-2	-2	-1	-2	-2	-2
K14725	1	1	0	1	0	0	0	0
K14566	1	1	1	1	1	1	1	1
K12447	-2	0	-1	-1	-2	-2	-1	-1
K03102	0	0	0	0	0	1	0	1
K14550	1	1	1	1	1	1	1	0
K00688	0	0	0	0	1	0	0	0
K06956	0	0	0	0	1	0	0	0
K02639	0	0	0	1	1	1	1	1
K04960	1	1	1	1	1	1	1	1
K10735	-1	0	0	1	0	1	0	0
K07910	1	0	1	1	1	1	0	1
K00783	1	1	0	0	1	1	0	1
K10755	-1	-1	-1	-1	-1	-1	-1	-1
K03426	0	0	0	0	1	0	0	0
K12321	0	0	0	1	0	0	0	0
K07969	0	0	1	0	0	0	1	1
K01011	1	1	1	1	1	1	1	1
K01567	0	0	0	0	0	0	1	0
K07943	1	1	1	1	1	1	1	1
K16000	0	0	-2	-2	-2	0	-2	0
K02875	1	1	1	1	0	1	-1	1
K14260	0	0	0	0	1	0	1	0
K03446	-2	-2	-2	-2	-1	-2	-2	-2
K01599	-1	-1	-1	-1	-1	-1	-1	-1
K03794	0	0	0	0	0	-2	-2	0
K11610	0	0	0	1	0	1	1	0
K12587	-2	0	0	1	0	0	0	0
K11438	1	0	0	1	0	1	0	0
K03134	1	0	1	1	0	0	1	0
K14351	0	0	1	0	0	0	0	0
K07934	1	0	0	1	0	1	1	1
K01546	0	0	0	0	1	0	0	0
K14401	0	1	1	1	0	0	1	1
K12536	0	-2	-2	0	0	0	-2	-2
K10645	1	1	1	1	1	1	1	1
K16089	0	0	0	0	1	0	0	0
K00454	0	0	0	0	0	0	0	1
K11354	0	-2	-2	1	-2	0	-1	-2
K12129	0	0	0	1	0	0	0	0
K01930	1	1	1	1	0	0	1	1
K13582	1	0	0	1	0	1	1	0
K12402	1	1	1	1	0	1	1	1
K14005	-1	-1	-1	-1	-2	-1	-1	-1
K12532	-2	0	0	0	0	0	0	0
K02231	0	-2	-2	-2	0	-2	-2	-2
K02899	-1	-1	-1	-1	-1	-1	-1	-1
K10409	1	0	0	0	1	1	0	0
K04752	0	0	0	1	1	0	1	0
K01381	0	0	0	0	1	0	0	0
K09419	1	1	1	1	1	1	1	1
K01974	0	0	1	0	0	0	1	0
K09522	1	1	1	1	1	1	1	1
K03135	1	1	1	1	0	1	1	1
K02401	0	1	0	0	1	0	0	0
K02912	-1	-1	-1	-1	-1	-1	-2	1
K16043	0	1	0	0	0	0	0	0
K03267	1	1	1	1	1	1	1	1
K02169	0	-2	-2	-2	-2	0	-2	-2
K13288	0	0	0	0	1	0	0	0
K16784	0	0	0	-2	-2	0	0	0
K10323	1	0	0	0	0	0	0	0
K04078	1	1	1	1	1	1	1	1
K01191	0	0	0	1	0	0	0	0
K01993	0	0	0	0	1	0	0	0
K03255	1	1	1	1	0	1	1	1
K13277	0	0	0	1	0	0	0	0
K02203	0	0	0	0	0	0	0	-2
K00013	-1	-1	-2	-1	-1	-1	-1	-1
K02042	0	-2	-2	-2	-2	0	-2	-2
K07277	0	0	0	0	1	0	1	0
K02669	0	0	0	0	1	0	0	0
K00059	-1	-1	-1	-1	-1	-1	-1	-1
K14534	0	-2	0	-2	-2	0	-2	0
K01889	-1	-1	-1	-1	-1	-1	-1	-1
K13859	0	0	0	0	0	0	0	1
K08641	-1	1	-1	-2	0	-1	-1	0
K07639	0	-2	0	0	-2	0	-2	-2
K08790	1	1	1	1	0	0	1	1
K14980	0	-2	0	-2	-2	0	-2	-2
K01892	-1	-1	-1	-1	-1	-1	-1	-1
K01086	0	0	0	0	0	0	0	0
K00135	-2	-1	-1	-1	-1	-1	-1	-1
K02805	0	1	1	1	0	0	1	1
K08360	0	1	0	0	1	1	1	0
K13447	0	0	0	1	0	0	0	0
K17206	0	0	0	0	0	0	0	-2
K01079	-1	-1	-1	-1	-1	-1	-1	-1
K10117	0	-2	-2	-2	-2	0	-2	0
K01684	-1	-1	-1	-2	-2	0	-2	-2
K09550	1	1	0	1	1	0	1	0
K02205	0	0	0	0	1	0	0	0
K09512	0	1	1	1	1	1	1	1
K07711	0	-2	0	-2	0	0	-2	-2
K04457	1	0	0	1	0	1	1	0
K01928	0	0	0	0	1	0	1	0
K16481	0	0	0	1	0	0	1	0
K09913	0	0	0	0	1	0	0	0
K02898	-1	1	-1	-1	1	-1	-1	-1
K15764	0	0	0	0	0	0	0	0
K01904	-2	-2	0	-1	-1	1	-2	0
K02090	1	0	1	1	0	1	1	1
K03923	0	0	0	0	1	0	0	0
K14987	-2	-2	-2	-2	-1	0	-2	0
K13261	0	1	0	0	0	0	0	0
K05684	1	1	1	1	0	1	1	1
K08310	0	-2	-2	0	-2	0	-2	0
K09007	0	-2	0	-2	0	0	-2	-2
K06677	1	1	1	1	0	1	0	1
K13893	0	-2	-2	-2	-1	0	-2	-2
K01886	-1	-1	-1	-1	-1	-1	-1	-1
K06177	1	0	1	1	1	1	1	1
K16550	0	0	0	1	0	0	0	0
K10950	0	1	1	1	0	1	1	0
K08150	1	1	0	1	0	1	1	1
K11786	1	1	1	1	1	1	1	1
K07575	1	1	1	1	1	1	1	1
K01496	0	-1	-2	-1	-1	-2	-1	-2
K00817	-1	-2	-2	-1	-1	-1	-1	-1
K10436	1	1	1	1	1	1	1	1
K13720	1	0	0	0	0	0	0	0
K17324	0	-2	-2	-2	-2	0	-2	-2
K18143	0	0	0	0	0	0	0	-2
K08736	1	0	0	0	0	1	1	0
K12176	1	0	1	1	1	0	1	1
K07891	1	1	0	1	1	1	1	1
K07837	1	0	0	1	0	0	0	0
K04488	0	1	1	0	1	0	1	0
K14727	0	0	0	-2	0	0	0	0
K14638	1	0	0	0	0	0	0	0
K06685	-1	1	-1	-1	1	1	-1	1
K00950	-2	-2	-2	-2	0	0	-2	0
K19692	0	-2	0	-2	-2	0	-2	0
K00851	0	0	0	0	1	0	0	0
K13888	0	-2	0	-2	-2	0	-2	-2
K01410	0	1	1	1	1	1	1	1
K03784	0	1	1	0	0	1	0	0
K11736	0	0	0	0	1	0	0	0
K09019	0	0	0	0	1	0	0	0
K11755	1	-2	0	1	0	0	0	1
K03595	1	1	1	1	1	1	1	1
K18299	0	0	0	0	0	0	0	-2
K07029	0	0	0	0	0	0	-2	0
K09658	0	0	0	1	1	1	1	0
K11344	0	0	1	0	0	0	1	0
K05928	-1	-2	-1	-1	-1	-1	-1	1
K14850	1	0	1	1	1	1	1	1
K02100	0	0	0	1	0	0	0	0
K01897	-1	-1	-1	-1	-1	-1	-1	-1
K02553	0	0	0	0	0	0	1	0
K02732	-1	-1	-1	1	-1	-1	-1	1
K05680	1	0	0	0	0	0	0	0
K02395	0	0	0	0	1	0	0	0
K14721	-2	0	0	1	0	0	0	0
K10737	1	1	1	1	1	1	1	1
K15119	1	1	1	1	0	1	1	0
K01835	-2	-1	-1	-1	-1	-1	-1	-1
K13366	0	0	0	1	0	0	1	0
K04372	0	0	0	1	0	1	1	0
K05528	-2	0	0	0	0	0	0	0
K01547	0	0	0	0	1	0	0	0
K02170	-2	0	0	0	0	0	0	0
K07017	0	0	0	0	0	0	1	0
K12235	0	0	0	0	1	0	0	0
K01175	1	1	1	1	1	1	1	1
K12265	0	0	0	0	0	1	0	0
K05359	-2	0	0	-2	-2	-1	1	-2
K01736	-1	-2	-2	-1	-1	1	-2	-1
K18106	-2	0	-2	-2	-2	-2	-2	-2
K08158	0	0	0	0	1	0	0	0
K10858	-1	-2	-1	-2	-1	-1	-2	1
K08762	0	1	1	0	0	0	0	0
K08489	1	1	1	1	1	1	1	1
K17215	0	0	0	-2	0	0	0	-2
K13025	-1	-1	1	-1	-2	-1	-1	-1
K09567	-1	-1	-1	1	-1	1	-1	1
K01712	0	-1	-1	-2	-1	0	-2	-2
K07399	0	0	0	1	0	0	0	1
K02932	-2	0	-2	-1	-2	-1	-2	-2
K09011	-2	0	0	-2	0	0	-2	0
K09584	1	1	1	1	1	1	1	1
K01895	-1	-1	-1	-1	-1	-1	-1	-1
K15497	0	0	0	0	0	0	0	0
K04888	0	0	1	1	0	0	0	1
K01120	1	1	1	1	1	1	1	1
K03572	1	0	0	0	1	1	1	0
K03144	-2	1	1	1	-2	0	1	-2
K00055	0	0	0	-2	0	0	0	0
K18076	0	0	0	0	0	0	0	0
K14684	1	1	1	1	1	1	0	1
K06447	0	0	0	1	1	0	0	0
K13278	1	1	1	1	0	1	1	1
K01568	0	0	1	1	1	1	0	1
K09680	-1	1	-1	1	-1	-1	-1	-1
K01756	-1	-1	-1	-1	-1	-1	-1	-1
K13304	1	0	0	0	0	0	1	0
K03281	0	0	0	0	0	1	0	0
K03624	0	0	0	0	1	0	1	0
K14458	1	0	1	1	0	0	1	0
K02266	-2	0	0	1	0	0	0	0
K00500	1	1	1	1	1	1	1	1
K00485	1	1	0	1	0	1	1	1
K06872	0	1	1	0	0	0	1	0
K18307	0	0	0	0	0	0	0	0
K03498	0	0	0	0	0	0	1	0
K04467	-1	0	0	0	0	0	0	0
K12472	0	0	1	0	0	1	0	0
K13051	1	1	1	1	1	1	1	1
K12305	0	0	0	1	0	1	0	0
K11836	1	1	1	1	1	1	1	1
K10666	1	1	1	1	1	1	1	1
K12319	-2	-1	-1	-2	0	-1	-1	-1
K03179	0	-2	-2	-2	-2	0	-2	-2
K00566	0	0	1	1	1	1	1	1
K08177	0	0	0	0	0	1	1	0
K14493	0	0	0	1	0	0	0	0
K01778	-1	-1	-2	-1	-1	-1	-1	-1
K06891	1	0	0	1	1	0	1	0
K03791	0	0	0	0	0	0	1	0
K00413	-2	-2	-2	-2	-1	-2	-1	-2
K02029	0	-2	-2	-2	-2	-2	-1	-2
K00994	-2	0	0	0	0	0	0	0
K13566	1	1	1	1	0	1	1	1
K11490	1	1	1	0	0	0	0	0
K11843	1	1	1	1	1	1	1	1
K20457	-2	0	0	0	0	0	0	0
K10188	0	0	-2	-2	0	0	-2	0
K03178	1	1	1	1	0	1	1	1
K00789	-1	-1	-1	-1	-1	-1	-1	-1
K09696	0	-2	0	0	0	0	0	0
K01056	0	1	0	0	1	0	1	0
K13123	-1	0	-2	1	-2	-1	-1	0
K12297	0	0	0	1	0	1	0	0
K08823	0	0	0	0	1	0	1	0
K11275	1	0	0	0	0	0	0	0
K07889	0	1	1	1	1	1	1	1
K10944	0	-2	0	0	0	0	0	0
K01166	0	0	0	1	1	0	0	0
K14450	0	0	0	0	0	0	0	0
K14841	0	1	0	1	0	1	0	1
K06640	-2	-1	-1	1	-1	-1	-1	1
K18138	-2	-2	-2	-2	-2	-2	-2	-2
K06195	1	0	0	1	1	1	0	1
K08621	0	0	0	0	0	0	1	0
K02982	-1	-1	-1	-1	-1	-2	-1	-1
K03260	-1	-1	-1	1	0	1	1	-1
K04760	0	0	0	0	1	0	0	0
K03943	-1	1	-1	-1	-1	-1	-1	-1
K01975	0	0	0	0	0	0	1	0
K13797	0	0	1	0	1	0	0	0
K14573	1	1	1	1	0	1	1	1
K02259	-1	-1	-1	-1	-2	-1	-1	-1
K06077	0	0	0	0	1	0	0	0
K01069	1	1	1	1	1	1	1	1
K06268	1	1	1	1	1	1	1	1
K11805	1	0	1	0	1	1	1	1
K08059	1	1	1	1	0	1	1	1
K10537	0	-2	-2	0	0	0	-2	-2
K01044	0	0	0	1	0	0	0	0
K02453	-2	-2	-2	-2	-2	0	-2	-2
K16744	1	1	1	1	1	1	1	1
K06252	1	1	1	1	1	1	1	1
K01052	0	0	0	0	0	1	0	0
K00784	1	1	1	1	1	1	1	1
K02976	-1	-1	1	1	-1	-1	1	-2
K02389	0	0	0	0	1	0	0	0
K03781	-1	-1	-1	-1	-1	-1	-1	-1
K10357	1	1	1	1	0	1	1	0
K00605	-1	-1	-1	-1	-1	-1	-1	-1
K09765	0	1	0	0	0	0	0	0
K05236	1	1	1	1	1	1	1	1
K10960	0	0	0	1	1	1	1	1
K00671	1	1	1	1	1	1	0	1
K11175	1	-2	-2	-2	-1	0	-1	-2
K06193	1	0	0	0	0	0	1	0
K06674	1	1	1	1	1	1	0	1
K02357	1	1	1	1	1	1	1	1
K16749	1	1	1	1	1	1	1	1
K00328	0	0	0	1	0	1	0	0
K06689	1	1	1	1	1	1	1	1
K15455	1	1	1	1	1	0	1	0
K05282	1	0	0	0	0	0	0	0
K10669	1	1	1	1	0	1	0	1
K18068	0	-2	0	-2	0	0	-2	0
K02684	-1	-2	-2	-1	-2	-1	-1	-2
K14016	-1	-1	-1	-1	-1	-1	-1	-1
K00767	-1	-2	-1	-1	-1	-1	-1	-1
K01775	0	0	0	0	1	0	1	0
K03247	1	1	0	1	0	1	1	1
K00036	-2	-1	-2	-2	-1	0	-2	-2
K18304	0	0	0	-2	0	0	0	0
K11171	1	0	0	0	0	1	0	0
K02053	0	-2	-2	-2	-2	0	-2	-2
K00502	-2	0	0	0	0	0	0	0
K01362	1	1	1	1	1	1	1	1
K14664	0	1	1	0	0	1	0	0
K00798	-1	-1	-1	-1	-1	1	-1	-1
K13191	0	0	0	1	0	0	0	0
K15925	1	0	1	0	0	1	0	0
K07262	0	0	0	0	1	0	1	0
K02217	0	1	1	0	0	0	0	0
K02403	0	1	1	0	1	0	0	1
K07320	1	1	0	1	0	1	1	1
K00948	-1	-1	-1	-1	-1	-1	-1	-1
K05931	1	0	0	1	0	1	1	1
K03705	0	0	0	0	1	0	0	0
K07124	0	0	1	0	0	0	0	0
K07533	0	0	0	0	0	1	1	0
K05955	1	1	1	1	0	1	1	1
K16466	1	0	0	0	0	0	0	0
K11822	0	0	0	0	0	1	0	0
K00965	-2	0	0	-2	-2	0	-2	-2
K02989	-1	-1	-2	-1	-1	-1	-2	-2
K12047	0	0	0	0	0	0	0	1
K06127	-2	-1	-1	1	0	-1	-1	1
K16055	1	1	1	1	1	1	1	1
K14206	0	0	1	0	0	0	0	0
K14839	0	0	0	0	0	1	0	0
K02923	-2	0	1	1	0	0	0	1
K13102	1	1	1	1	1	1	1	1
K00591	1	0	0	-1	0	0	-1	1
K11749	0	0	1	0	1	0	1	0
K12316	1	0	1	1	0	1	1	0
K08490	1	1	1	1	1	1	1	1
K02346	0	0	0	0	1	0	0	1
K10769	1	1	1	1	0	0	0	0
K18144	0	0	-2	0	0	0	0	-2
K12162	0	0	0	0	1	0	0	0
K12823	1	1	1	1	1	1	1	1
K02888	-2	-1	-1	-1	-1	-2	-1	-1
K04506	0	0	0	0	0	0	1	0
K16535	1	0	0	1	0	1	1	0
K07951	1	1	1	1	1	1	1	1
K12855	-1	-1	-1	-1	-2	-1	-1	-1
K08486	0	1	0	0	1	1	1	0
K00790	0	0	0	1	1	0	0	0
K11824	1	1	1	1	0	1	1	1
K14312	-1	1	1	-1	0	-1	-2	0
K13890	0	-2	0	-2	0	0	0	0
K07653	0	-2	-2	-2	0	0	0	0
[truncated: 3,702 more rows]
